# Supplementary material for: Comparative Analysis of Seventeen Mitochondrial Genomes of Mileewinae Leafhoppers, Including the Unique Species Mileewa digitata (Hemiptera: Cicadellidae: Mileewinae) From Xizang, China, and New Insights Into Phylogenetic Relationships Within Mileewini
Source: Ecol Evol. 2025 Jan 9;15(1):e70830. doi: 10.1002/ece3.70830 (PMC11718102; doi:10.1002/ece3.70830)
Supplement: Supplementary file 27 — TABLE S1. Structural organization of the mitochondrial genomes in 16 newly sequenced species of Mileewinae. TABLE S2. Start/stop codons and intergenic nucleotides in protein‐coding genes (PCGs) among 17 newly sequenced Mileewinae mitochondrial genomes. TABLE S3. Composition of nucleotides in the mitogenomes of 16 newly sequenced Mileewinae species. TABLE S4. Codon count and the relative synonymous codon usage (RSCU) values for protein‐coding genes (PCGs) in the mitogenomes of 16 newly sequenced Mileewinae species. TABLE S5. The quantity and relative frequencies of codons corresponding to each amino acid within the protein‐coding genes (PCGs) of the 17 newly sequenced mitogenomes of Mileewinae. TABLE S6. Optimal partitioning strategies and substitution models employed in Bayesian Inference (BI) and Maximum Likelihood (ML) phylogenetic analyses. TABLE S7. The nonsynonymous substitutions (Ka) to synonymous substitutions (Ks) and nucleotide diversity (Pi) values calculated from the protein‐coding genes (PCGs) of the mitochondrial genomes of 27 Mileewinae species. TABLE S8. Pairwise genetic distances of 27 Mileewinae species calculated based on the cox1 gene using the Kimura 2‐parameter model. TABLE S9. Pairwise genetic distances of 27 Mileewinae species calculated based on the cox1 gene using the No. of differences model. TABLE S10. Pairwise genetic distances of 27 Mileewinae species calculated based on 13 protein‐coding genes (PCGs) using the Kimura 2‐parameter model. TABLE S11. Pairwise genetic distances of 27 Mileewinae species calculated based on 13 protein‐coding genes (PCGs) using the No. of differences model. [file ECE3-15-e70830-s008.xlsx]

## Sheet: Table S1
Table S1. Structural organization of the mitochondrial genomes in 16 newly sequenced species of Mileewinae.
Species	Gene	Strand	Position		Size (bp)
			From	To
Mileewa digitata dy	trnI	H	1	64	64
	trnQ	L	62	127	66
	trnM	H	128	194	67
	nad2	H	195	1163	969
	trnW	H	1174	1242	69
	trnC	L	1235	1303	69
	trnY	L	1308	1373	66
	cox1	H	1380	2915	1536
	trnL2	H	2917	2983	67
	cox2	H	2984	3660	677
	trnK	H	3661	3732	72
	trnD	H	3731	3794	64
	atp8	H	3795	3947	153
	atp6	H	3944	4594	651
	cox3	H	4598	5377	780
	trnG	H	5377	5440	64
	nad3	H	5441	5794	354
	trnA	H	5793	5854	62
	trnR	H	5854	5916	63
	trnN	H	5914	5978	65
	trnS1	H	5978	6044	67
	trnE	H	6044	6108	65
	trnF	L	6110	6175	66
	nad5	L	6175	7845	1671
	trnH	L	7846	7908	63
	nad4	L	7908	9227	1320
	nad4L	L	9221	9496	276
	trnT	H	9499	9564	66
	trnP	L	9565	9628	64
	nad6	H	9631	10122	492
	cytb	H	10115	11251	1137
	trnS2	H	11251	11318	68
	nad1	L	11321	12248	928
	trnL1	L	12249	12315	67
	rrnL	L	12316	13517	1202
	trnV	L	13518	13580	63
	rrnS	L	13581	14331	751
	control region	H	14332	15280	949
Mileewa digitata hy	trnI	H	317	380	64
	trnQ	L	378	444	67
	trnM	H	445	511	67
	nad2	H	512	1480	969
	trnW	H	1491	1559	69
	trnC	L	1552	1620	69
	trnY	L	1625	1690	66
	cox1	H	1697	3232	1536
	trnL2	H	3234	3300	67
	cox2	H	3301	3977	677
	trnK	H	3978	4049	72
	trnD	H	4048	4114	67
	atp8	H	4115	4267	153
	atp6	H	4264	4914	651
	cox3	H	4918	5697	780
	trnG	H	5697	5760	64
	nad3	H	5761	6114	354
	trnA	H	6113	6174	62
	trnR	H	6174	6236	63
	trnN	H	6234	6298	65
	trnS1	H	6298	6364	67
	trnE	H	6364	6427	64
	trnF	L	6429	6493	65
	nad5	L	6493	8163	1671
	trnH	L	8164	8227	64
	nad4	L	8227	9546	1320
	nad4L	L	9540	9815	276
	trnT	H	9818	9883	66
	trnP	L	9884	9947	64
	nad6	H	9950	10441	492
	cytb	H	10434	11570	1137
	trnS2	H	11570	11637	68
	nad1	L	11640	12567	928
	trnL1	L	12568	12634	67
	rrnL	L	12635	13844	1210
	trnV	L	13845	13906	62
	rrnS	L	13907	14661	755
Mileewa anchora	trnI	H	343	408	66
	trnQ	L	406	471	66
	trnM	H	474	539	66
	nad2	H	540	1508	969
	trnW	H	1531	1599	69
	trnC	L	1592	1653	62
	trnY	L	1657	1721	65
	cox1	H	1734	3269	1536
	trnL2	H	3271	3338	68
	cox2	H	3339	4016	678
	trnK	H	4017	4088	72
	trnD	H	4087	4150	64
	atp8	H	4151	4303	153
	atp6	H	4297	4950	654
	cox3	H	4954	5733	780
	trnG	H	5739	5802	64
	nad3	H	5803	6156	354
	trnA	H	6156	6217	62
	trnR	H	6222	6283	62
	trnN	H	6281	6346	66
	trnS1	H	6346	6413	68
	trnE	H	6414	6477	64
	trnF	L	6478	6541	64
	nad5	L	6541	8217	1677
	trnH	L	8215	8276	62
	nad4	L	8279	9598	1320
	nad4L	L	9592	9870	279
	trnT	H	9873	9939	67
	trnP	L	9940	10004	65
	nad6	H	10007	10498	492
	cytb	H	10491	11627	1137
	trnS2	H	11627	11689	63
	nad1	L	11691	12618	928
	trnL1	L	12619	12685	67
	rrnL	L	12686	13880	1195
	trnV	L	13881	13942	62
	rrnS	L	13943	14700	758
Mileewa branchiuma	trnI	H	395	457	63
	trnQ	L	455	522	68
	trnM	H	523	587	65
	nad2	H	588	1556	969
	trnW	H	1555	1616	62
	trnC	L	1609	1668	60
	trnY	L	1674	1738	65
	cox1	H	1737	3272	1536
	trnL2	H	3273	3338	66
	cox2	H	3339	4017	679
	trnK	H	4018	4089	72
	trnD	H	4103	4166	64
	atp8	H	4167	4319	153
	atp6	H	4313	4966	654
	cox3	H	4969	5748	780
	trnG	H	5753	5814	62
	nad3	H	5815	6168	354
	trnA	H	6167	6226	60
	trnR	H	6227	6291	65
	trnN	H	6289	6355	67
	trnS1	H	6355	6421	67
	trnE	H	6422	6484	63
	trnF	L	6485	6550	66
	nad5	L	6550	8223	1674
	trnH	L	8224	8290	67
	nad4	L	8291	9611	1321
	nad4L	L	9605	9880	276
	trnT	H	9883	9947	65
	trnP	L	9948	10012	65
	nad6	H	10015	10509	495
	cytb	H	10502	11638	1137
	trnS2	H	11639	11704	66
	nad1	L	11723	12634	912
	trnL1	L	12635	12699	65
	rrnL	L	12700	13919	1220
	trnV	L	13920	13982	63
	rrnS	L	13983	14734	752
Mileewa damingana	trnI	H	263	327	65
	trnQ	L	325	391	67
	trnM	H	397	464	68
	nad2	H	465	1433	969
	trnW	H	1434	1502	69
	trnC	L	1495	1555	61
	trnY	L	1560	1623	64
	cox1	H	1626	3164	1539
	trnL2	H	3167	3230	64
	cox2	H	3231	3910	680
	trnK	H	3911	3982	72
	trnD	H	3982	4046	65
	atp8	H	4047	4199	153
	atp6	H	4193	4846	654
	cox3	H	4849	5626	778
	trnG	H	5627	5688	62
	nad3	H	5689	6042	354
	trnA	H	6041	6100	60
	trnR	H	6100	6163	64
	trnN	H	6161	6227	67
	trnS1	H	6227	6291	65
	trnE	H	6291	6351	61
	trnF	L	6352	6414	63
	nad5	L	6414	8084	1671
	trnH	L	8086	8147	62
	nad4	L	8149	9450	1302
	nad4L	L	9447	9722	276
	trnT	H	9725	9787	63
	trnP	L	9788	9853	66
	nad6	H	9856	10340	485
	cytb	H	10340	11476	1137
	trnS2	H	11476	11538	63
	nad1	L	11538	12470	933
	trnL1	L	12471	12535	65
	rrnL	L	12536	13744	1209
	trnV	L	13745	13807	63
	rrnS	L	13808	14550	743
Mileewa exsertocaputa	trnI	H	413	475	63
	trnQ	L	473	540	68
	trnM	H	546	611	66
	nad2	H	612	1580	969
	trnW	H	1579	1640	62
	trnC	L	1633	1694	62
	trnY	L	1703	1765	63
	cox1	H	1764	3299	1536
	trnL2	H	3300	3365	66
	cox2	H	3366	4045	680
	trnK	H	4046	4116	71
	trnD	H	4132	4194	63
	atp8	H	4195	4347	153
	atp6	H	4341	4994	654
	cox3	H	5002	5781	780
	trnG	H	5781	5841	61
	nad3	H	5839	6195	357
	trnA	H	6195	6256	62
	trnR	H	6256	6322	67
	trnN	H	6320	6386	67
	trnS1	H	6386	6451	66
	trnE	H	6458	6521	64
	trnF	L	6522	6584	63
	nad5	L	6584	8254	1671
	trnH	L	8255	8318	64
	nad4	L	8322	9632	1311
	nad4L	L	9626	9901	276
	trnT	H	9904	9968	65
	trnP	L	9969	10032	64
	nad6	H	10035	10529	495
	cytb	H	10522	11658	1137
	trnS2	H	11666	11730	65
	nad1	L	11732	12659	928
	trnL1	L	12660	12727	68
	rrnL	L	12728	13941	1214
	trnV	L	13942	14005	64
	rrnS	L	14006	14763	758
Mileewa gaoligongana	trnI	H	405	471	67
	trnQ	L	469	534	66
	trnM	H	538	605	68
	nad2	H	606	1571	966
	trnW	H	1571	1637	67
	trnC	L	1630	1689	60
	trnY	L	1694	1757	64
	cox1	H	1759	3294	1536
	trnL2	H	3295	3359	65
	cox2	H	3360	4039	680
	trnK	H	4040	4111	72
	trnD	H	4111	4172	62
	atp8	H	4173	4325	153
	atp6	H	4319	4972	654
	cox3	H	4973	5753	781
	trnG	H	5751	5812	62
	nad3	H	5813	6166	354
	trnA	H	6165	6226	62
	trnR	H	6226	6287	62
	trnN	H	6285	6350	66
	trnS1	H	6348	6414	67
	trnE	H	6415	6475	61
	trnF	L	6477	6538	62
	nad5	L	6538	8211	1674
	trnH	L	8213	8277	65
	nad4	L	8280	9587	1308
	nad4L	L	9581	9856	276
	trnT	H	9859	9920	62
	trnP	L	9921	9987	67
	nad6	H	9990	10481	492
	cytb	H	10474	11610	1137
	trnS2	H	11611	11674	64
	nad1	L	11665	12606	942
	trnL1	L	12607	12673	67
	rrnL	L	12674	13883	1210
	trnV	L	13884	13946	63
	rrnS	L	13947	14694	748
Mileewa holomacula	trnI	H	375	437	63
	trnQ	L	435	502	68
	trnM	H	503	569	67
	nad2	H	570	1538	969
	trnW	H	1537	1601	65
	trnC	L	1594	1658	65
	trnY	L	1665	1727	63
	cox1	H	1732	3267	1536
	trnL2	H	3268	3333	66
	cox2	H	3334	4013	680
	trnK	H	4014	4085	72
	trnD	H	4090	4152	63
	atp8	H	4153	4305	153
	atp6	H	4299	4952	654
	cox3	H	4956	5733	778
	trnG	H	5734	5795	62
	nad3	H	5796	6149	354
	trnA	H	6149	6210	62
	trnR	H	6214	6278	65
	trnN	H	6276	6342	67
	trnS1	H	6342	6407	66
	trnE	H	6407	6473	67
	trnF	L	6473	6541	69
	nad5	L	6541	8214	1674
	trnH	L	8212	8273	62
	nad4	L	8283	9602	1320
	nad4L	L	9615	9890	276
	trnT	H	9893	9963	71
	trnP	L	9964	10031	68
	nad6	H	10034	10525	492
	cytb	H	10518	11654	1137
	trnS2	H	11655	11719	65
	nad1	L	11722	12649	928
	trnL1	L	12650	12715	66
	rrnL	L	12716	13923	1208
	trnV	L	13924	13989	66
	rrnS	L	13990	14740	751
Mileewa jinpingana	trnI	H	140	203	64
	trnQ	L	201	266	66
	trnM	H	270	338	69
	nad2	H	339	1301	963
	trnW	H	1301	1366	66
	trnC	L	1359	1418	60
	trnY	L	1420	1482	63
	cox1	H	1494	3029	1536
	trnL2	H	3037	3101	65
	cox2	H	3102	3781	680
	trnK	H	3782	3853	72
	trnD	H	3853	3914	62
	atp8	H	3915	4067	153
	atp6	H	4061	4714	654
	cox3	H	4715	5492	778
	trnG	H	5493	5555	63
	nad3	H	5556	5909	354
	trnA	H	5908	5969	62
	trnR	H	5969	6030	62
	trnN	H	6028	6094	67
	trnS1	H	6094	6158	65
	trnE	H	6159	6220	62
	trnF	L	6221	6282	62
	nad5	L	6282	7955	1674
	trnH	L	7957	8021	65
	nad4	L	8024	9334	1311
	nad4L	L	9328	9603	276
	trnT	H	9606	9667	62
	trnP	L	9668	9732	65
	nad6	H	9735	10226	492
	cytb	H	10219	11355	1137
	trnS2	H	11358	11425	68
	nad1	L	11427	12357	931
	trnL1	L	12358	12424	67
	rrnL	L	12425	13637	1213
	trnV	L	13638	13700	63
	rrnS	L	13701	14445	745
Mileewa lackstripa	trnI	H	323	385	63
	trnQ	L	383	449	67
	trnM	H	454	522	69
	nad2	H	523	1491	969
	trnW	H	1494	1564	71
	trnC	L	1557	1617	61
	trnY	L	1621	1683	63
	cox1	H	1721	3256	1536
	trnL2	H	3262	3326	65
	cox2	H	3327	4006	680
	trnK	H	4007	4078	72
	trnD	H	4078	4139	62
	atp8	H	4149	4292	144
	atp6	H	4286	4939	654
	cox3	H	4941	5720	780
	trnG	H	5720	5782	63
	nad3	H	5783	6136	354
	trnA	H	6135	6195	61
	trnR	H	6195	6259	65
	trnN	H	6257	6323	67
	trnS1	H	6323	6389	67
	trnE	H	6389	6451	63
	trnF	L	6451	6515	65
	nad5	L	6516	8189	1674
	trnH	L	8191	8252	62
	nad4	L	8254	9576	1323
	nad4L	L	9570	9845	276
	trnT	H	9848	9911	64
	trnP	L	9912	9977	66
	nad6	H	9980	10471	492
	cytb	H	10464	11600	1137
	trnS2	H	11603	11667	65
	nad1	L	11669	12599	931
	trnL1	L	12600	12667	68
	rrnL	L	12668	13881	1214
	trnV	L	13882	13944	63
	rrnS	L	13945	14699	755
Mileewa lynchi	trnI	H	326	389	64
	trnQ	L	387	454	68
	trnM	H	456	521	66
	nad2	H	522	1490	969
	trnW	H	1490	1551	62
	trnC	L	1544	1606	63
	trnY	L	1614	1679	66
	cox1	H	1687	3222	1536
	trnL2	H	3223	3288	66
	cox2	H	3289	3968	680
	trnK	H	3969	4040	72
	trnD	H	4052	4116	65
	atp8	H	4117	4269	153
	atp6	H	4263	4916	654
	cox3	H	4918	5697	780
	trnG	H	5697	5758	62
	nad3	H	5759	6112	354
	trnA	H	6112	6173	62
	trnR	H	6173	6236	64
	trnN	H	6234	6298	65
	trnS1	H	6298	6360	63
	trnE	H	6360	6425	66
	trnF	L	6426	6491	66
	nad5	L	6491	8167	1677
	trnH	L	8165	8229	65
	nad4	L	8231	9550	1320
	nad4L	L	9544	9819	276
	trnT	H	9822	9891	70
	trnP	L	9892	9958	67
	nad6	H	9961	10455	495
	cytb	H	10448	11584	1137
	trnS2	H	11584	11649	66
	nad1	L	11652	12579	928
	trnL1	L	12580	12645	66
	rrnL	L	12646	13869	1224
	trnV	L	13870	13935	66
	rrnS	L	13936	14692	757
Mileewa nii	trnI	H	331	393	63
	trnQ	L	391	459	69
	trnM	H	460	525	66
	nad2	H	526	1491	966
	trnW	H	1490	1552	63
	trnC	L	1545	1606	62
	trnY	L	1619	1681	63
	cox1	H	1683	3218	1536
	trnL2	H	3219	3284	66
	cox2	H	3285	3964	680
	trnK	H	3965	4036	72
	trnD	H	4057	4119	63
	atp8	H	4120	4272	153
	atp6	H	4266	4919	654
	cox3	H	4928	5707	780
	trnG	H	5707	5769	63
	nad3	H	5770	6123	354
	trnA	H	6123	6185	63
	trnR	H	6185	6251	67
	trnN	H	6249	6313	65
	trnS1	H	6313	6378	66
	trnE	H	6389	6453	65
	trnF	L	6454	6517	64
	nad5	L	6517	8190	1674
	trnH	L	8191	8257	67
	nad4	L	8261	9580	1320
	nad4L	L	9574	9849	276
	trnT	H	9852	9921	70
	trnP	L	9922	9987	66
	nad6	H	9990	10484	495
	cytb	H	10477	11613	1137
	trnS2	H	11618	11682	65
	nad1	L	11685	12612	928
	trnL1	L	12613	12679	67
	rrnL	L	12680	13896	1217
	trnV	L	13897	13960	64
	rrnS	L	13961	14716	756
Mileewa polymorpha	trnI	H	171	236	66
	trnQ	L	234	301	68
	trnM	H	302	366	65
	nad2	H	367	1332	966
	trnW	H	1337	1404	68
	trnC	L	1397	1458	62
	trnY	L	1463	1527	65
	cox1	H	1538	3073	1536
	trnL2	H	3075	3141	67
	cox2	H	3142	3818	677
	trnK	H	3819	3890	72
	trnD	H	3889	3952	64
	atp8	H	3953	4105	153
	atp6	H	4099	4752	654
	cox3	H	4756	5535	780
	trnG	H	5541	5603	63
	nad3	H	5604	5957	354
	trnA	H	5957	6020	64
	trnR	H	6020	6081	62
	trnN	H	6079	6144	66
	trnS1	H	6144	6210	67
	trnE	H	6210	6271	62
	trnF	L	6271	6336	66
	nad5	L	6336	8009	1674
	trnH	L	8010	8071	62
	nad4	L	8075	9394	1320
	nad4L	L	9388	9663	276
	trnT	H	9666	9733	68
	trnP	L	9734	9796	63
	nad6	H	9799	10290	492
	cytb	H	10283	11419	1137
	trnS2	H	11427	11492	66
	nad1	L	11495	12422	928
	trnL1	L	12423	12487	65
	rrnL	L	12488	13682	1195
	trnV	L	13683	13746	64
	rrnS	L	13747	14504	758
Mileewa decemspina	trnI	H	169	231	63
	trnQ	L	229	297	69
	trnM	H	301	367	67
	nad2	H	368	1336	969
	trnW	H	1346	1412	67
	trnC	L	1405	1466	62
	trnY	L	1469	1532	64
	cox1	H	1547	3082	1536
	trnL2	H	3084	3150	67
	cox2	H	3151	3827	677
	trnK	H	3828	3899	72
	trnD	H	3898	3961	64
	atp8	H	3962	4114	153
	atp6	H	4108	4761	654
	cox3	H	4771	5550	780
	trnG	H	5559	5620	62
	nad3	H	5621	5974	354
	trnA	H	5974	6035	62
	trnR	H	6036	6098	63
	trnN	H	6096	6160	65
	trnS1	H	6160	6227	68
	trnE	H	6227	6290	64
	trnF	L	6291	6353	63
	nad5	L	6353	8023	1671
	trnH	L	8024	8086	63
	nad4	L	8088	9410	1323
	nad4L	L	9404	9679	276
	trnT	H	9682	9747	66
	trnP	L	9748	9809	62
	nad6	H	9812	10303	492
	cytb	H	10296	11429	1134
	trnS2	H	11432	11496	65
	nad1	L	11496	12425	930
	trnL1	L	12426	12492	67
	rrnL	L	12493	13695	1203
	trnV	L	13696	13759	64
	rrnS	L	13760	14515	756
Mileewa ussurica	trnI	H	323	387	65
	trnQ	L	385	452	68
	trnM	H	453	518	66
	nad2	H	519	1487	969
	trnW	H	1486	1549	64
	trnC	L	1542	1607	66
	trnY	L	1613	1679	67
	cox1	H	1683	3218	1536
	trnL2	H	3220	3285	66
	cox2	H	3286	3965	680
	trnK	H	3966	4037	72
	trnD	H	4047	4112	66
	atp8	H	4113	4265	153
	atp6	H	4259	4912	654
	cox3	H	4915	5694	780
	trnG	H	5694	5755	62
	nad3	H	5756	6109	354
	trnA	H	6109	6167	59
	trnR	H	6169	6236	68
	trnN	H	6234	6300	67
	trnS1	H	6300	6365	66
	trnE	H	6369	6434	66
	trnF	L	6435	6501	67
	nad5	L	6505	8178	1674
	trnH	L	8179	8240	62
	nad4	L	8242	9561	1320
	nad4L	L	9555	9830	276
	trnT	H	9833	9897	65
	trnP	L	9898	9965	68
	nad6	H	9968	10459	492
	cytb	H	10452	11588	1137
	trnS2	H	11589	11651	63
	nad1	L	11669	12580	912
	trnL1	L	12581	12648	68
	rrnL	L	12649	13866	1218
	trnV	L	13867	13931	65
	rrnS	L	13932	14686	755
Mileewa zhangi	trnI	H	363	425	63
	trnQ	L	423	489	67
	trnM	H	491	559	69
	nad2	H	560	1528	969
	trnW	H	1527	1595	69
	trnC	L	1588	1646	59
	trnY	L	1650	1713	64
	cox1	H	1712	3250	1539
	trnL2	H	3252	3315	64
	cox2	H	3316	3989	674
	trnK	H	3990	4061	72
	trnD	H	4061	4122	62
	atp8	H	4123	4275	153
	atp6	H	4269	4922	654
	cox3	H	4925	5704	780
	trnG	H	5704	5766	63
	nad3	H	5767	6120	354
	trnA	H	6119	6178	60
	trnR	H	6179	6245	67
	trnN	H	6243	6307	65
	trnS1	H	6307	6371	65
	trnE	H	6372	6433	62
	trnF	L	6434	6497	64
	nad5	L	6497	8167	1671
	trnH	L	8168	8229	62
	nad4	L	8230	9534	1305
	nad4L	L	9528	9803	276
	trnT	H	9806	9868	63
	trnP	L	9869	9936	68
	nad6	H	9939	10430	492
	cytb	H	10423	11559	1137
	trnS2	H	11558	11619	62
	nad1	L	11640	12551	912
	trnL1	L	12552	12616	65
	rrnL	L	12617	13822	1206
	trnV	L	13823	13885	63
	rrnS	L	13886	14632	747
Ujna liangae	trnI	H	163	228	66
	trnQ	L	226	294	69
	trnM	H	297	364	68
	nad2	H	365	1330	966
	trnW	H	1329	1393	65
	trnC	L	1386	1446	61
	trnY	L	1450	1511	62
	cox1	H	1510	3045	1536
	trnL2	H	3047	3111	65
	cox2	H	3112	3791	680
	trnK	H	3792	3862	71
	trnD	H	3864	3926	63
	atp8	H	3925	4077	153
	atp6	H	4074	4724	651
	cox3	H	4736	5515	780
	trnG	H	5516	5579	64
	nad3	H	5580	5933	354
	trnA	H	5932	5992	61
	trnR	H	5992	6055	64
	trnN	H	6058	6122	65
	trnS1	H	6122	6187	66
	trnE	H	6187	6252	66
	trnF	L	6252	6314	63
	nad5	L	6315	7989	1675
	trnH	L	7990	8051	62
	nad4	L	8054	9367	1314
	nad4L	L	9361	9636	276
	trnT	H	9639	9700	62
	trnP	L	9701	9764	64
	nad6	H	9767	10258	492
	cytb	H	10251	11387	1137
	trnS2	H	11387	11448	62
	nad1	L	11450	12380	931
	trnL1	L	12381	12445	65
	rrnL	L	12446	13659	1214
	trnV	L	13660	13723	64
	rrnS	L	13724	14470	747

## Sheet: Table S2
Table S2. Start/stop codons and intergenic nucleotides in protein-coding genes (PCGs) among 17 newly sequenced Mileewinae mitochondrial genomes.
Species	Mileewa branchiuma	Mileewa zhangi	Mileewa lackstripa	Mileewa ussurica	Mileewa exsertocaputa	Mileewa decemspina	Mileewa holomacula	Mileewa nii	Mileewa anchora	Ujna liangae	Mileewa lynchi	Mileewa jinpingana	Mileewa digitata hy	Mileewa gaoligongana	Mileewa digitata dy	Mileewa polymorpha	Mileewa damingana
Putative start codon
atp6	ATG	ATG	ATG	ATG	ATG	ATG	ATG	ATG	ATG	ATA	ATG	ATG	ATA	ATG	ATA	ATG	ATG
atp8	TTG	ATA	ATA	TTG	TTG	TTG	TTG	TTG	TTG	TTG	TTG	TTG	TTG	TTG	TTG	TTG	TTG
cox1	ATG	ATG	ATG	ATG	ATG	ATG	ATG	ATG	ATG	ATG	ATG	ATG	ATG	ATG	ATG	ATG	ATG
cox2	ATA	ATT	ATA	ATA	ATA	ATG	ATA	ATG	ATA	ATG	ATA	ATG	ATA	ATG	ATA	ATA	ATG
cox3	ATG	ATG	ATG	ATG	ATG	ATG	ATG	ATG	ATG	ATG	ATG	ATG	ATG	ATG	ATG	ATG	ATG
cytb	ATG	ATG	ATG	ATG	ATG	ATG	ATG	ATG	ATG	ATG	ATG	ATG	ATG	ATG	ATG	ATG	ATG
nad1	ATT	ATT	ATT	ATT	ATT	ATT	ATT	ATT	ATT	ATT	ATT	ATT	ATT	ATT	ATT	ATT	ATT
nad2	ATA	ATA	ATT	ATA	ATT	ATA	ATA	ATA	ATA	ATA	ATA	ATA	ATA	ATA	ATA	ATT	ATA
nad3	ATT	ATT	ATC	ATT	ATA	ATA	ATA	ATT	ATT	ATT	ATT	ATA	ATA	ATA	ATA	ATT	ATT
nad4	ATG	ATG	ATG	ATG	ATG	ATG	ATG	ATG	ATG	ATG	ATG	ATG	ATG	ATG	ATG	ATG	ATA
nad4L	ATG	ATG	ATG	ATG	ATT	ATG	ATG	ATG	ATG	ATG	ATG	ATG	ATG	ATG	ATG	ATG	ATG
nad5	TTG	TTG	ATG	TTG	TTG	TTG	ATT	TTG	ATT	ATA	ATT	ATG	TTG	ATG	TTG	TTG	ATG
nad6	ATT	ATT	ATT	ATT	ATT	ATA	ATT	ATT	ATT	ATT	ATT	ATT	ATT	ATA	ATT	ATA	ATT
Putative terminal codon
atp6	TAA	TAA	TAA	TAA	TAA	TAA	TAA	TAA	TAA	TAA	TAA	TAA	TAA	TAA	TAA	TAA	TAA
atp8	TAA	TAA	TAA	TAA	TAA	TAA	TAG	TAA	TAA	TAA	TAA	TAA	TAA	TAA	TAA	TAA	TAA
cox1	TAA	TAA	TAA	TAA	TAA	TAA	TAA	TAG	TAA	TAA	TAA	TAA	TAA	TAA	TAA	TAA	TAA
cox2	T	TA	TA	TA	TA	TA	TA	TA	TAA	TA	TA	TA	TA	TA	TA	TA	TA
cox3	TAA	TAA	TAA	TAA	TAA	TAA	T	TAA	TAA	TAA	TAA	T	TAA	T	TAA	TAA	T
cytb	TAA	TAG	TAA	TAA	TAA	TAA	TAA	TAG	TAA	TAA	TAA	TAA	TAA	TAA	TAA	TAA	TAA
nad1	TAA	TAA	T	TAA	T	TAA	T	T	T	T	T	T	T	TAA	T	T	TAA
nad2	TAA	TAA	TAA	TAG	TAG	TAA	TAA	TAA	TAG	TAA	TAA	TAG	TAA	TAG	TAA	TAA	TAG
nad3	TAG	TAG	TAG	TAA	TAA	TAA	TAA	TAA	TAA	TAG	TAA	TAG	TAG	TAG	TAG	TAA	TAG
nad4	T	TAA	TAA	TAA	TAA	TAA	TAA	TAA	TAA	TAA	TAA	TAG	TAA	TAG	TAA	TAA	TAA
nad4L	TAA	TAA	TAA	TAA	TAA	TAA	TAA	TAA	TAA	TAA	TAA	TAA	TAA	TAA	TAA	TAA	TAA
nad5	TAA	TAA	TAA	TAA	TAA	TAA	TAA	TAA	TAA	T	TAA	TAA	TAA	TAA	TAA	TAA	TAG
nad6	TAA	TAA	TAA	TAA	TAA	TAA	TAA	TAA	TAA	TAA	TAA	TAA	TAA	TAA	TAA	TAA	TA
Intergenic nucleotides
trnI	394	362	322	322	412	168	374	330	342	162	325	139	316	404		170	262
trnQ	-3	-3	-3	-3	-3	-3	-3	-3	-3	-3	-3	-3	-3	-3	-3	-3	-3
trnM		1	4		5	3			2	2	1	3		3			5
nad2
trnW	-2	-2	2	-2	-2	9	-2	-2	22	-2	-1	-1	10	-1	10	4
trnC	-8	-8	-8	-8	-8	-8	-8	-8	-8	-8	-8	-8	-8	-8	-8	-8	-8
trnY	5	3	3	5	8	2	6	12	3	3	7	1	4	4	4	4	4
cox1	-2	-2	37	3	-2	14	4	1	12	-2	7	11	6	1	6	10	2
trnL2		1	5	1		1			1	1		7	1		1	1	2
cox2
trnK
trnD	13	-1	-1	9	15	-2	4	20	-2	1	11	-1	-2	-1	-2	-2	-1
atp8			9							-2
atp6	-7	-7	-7	-7	-7	-7	-7	-7	-7	-4	-7	-7	-4	-7	-4	-7	-7
cox3	2	2	1	2	7	9	3	8	3	11	1		3		3	3	2
trnG	4	-1	-1	-1	-1	8		-1	5		-1		-1	-3	-1	5
nad3					-3
trnA	-2	-2	-2	-1	-1	-1	-1	-1	-1	-2	-1	-2	-2	-2	-2	-1	-2
trnR			-1	1	-1		3	-1	4	-1	-1	-1	-1	-1	-1	-1	-1
trnN	-3	-3	-3	-3	-3	-3	-3	-3	-3	2	-3	-3	-3	-3	-3	-3	-3
trnS1	-1	-1	-1	-1	-1	-1	-1	-1	-1	-1	-1	-1	-1	-3	-1	-1	-1
trnE			-1	3	6	-1	-1	10		-1	-1		-1		-1	-1	-1
trnF			-1				-1			-1			1	1	1	-1
nad5	-1	-1		3	-1	-1	-1	-1	-1		-1	-1	-1	-1	-1	-1	-1
trnH			1				-3		-3		-3	1		1			1
nad4			1	1	3	1	9	3	2	2	1	2	-1	2	-1	3	1
nad4L	-7	-7	-7	-7	-7	-7	12	-7	-7	-7	-7	-7	-7	-7	-7	-7	-4
trnT	2	2	2	2	2	2	2	2	2	2	2	2	2	2	2	2	2
trnP
nad6	2	2	2	2	2	2	2	2	2	2	2	2	2	2	2	2	2
cytb	-8	-8	-8	-8	-8	-8	-8	-8	-8	-8	-8	-8	-8	-8	-8	-8	-1
trnS2		-2	2		7	2		4	-1	-1	-1	2	-1		-1	7	-1
nad1	18	20	1	17	1	-1	2	2	1	1	2	1	2	-10	2	2	-1
trnL1
rrnL
trnV
rrnS
Total (Start from trnI)	Overlap: 11 Gap: 7	Overlap: 14 Gap: 7	Overlap: 13 Gap: 13	Overlap: 10 Gap: 12	Overlap: 14 Gap: 10	Overlap: 12 Gap: 11	Overlap: 12 Gap: 10	Overlap: 12 Gap: 10	Overlap: 12 Gap: 12	Overlap: 14 Gap: 10	Overlap: 15 Gap: 9	Overlap: 12 Gap: 10	Overlap: 15 Gap: 9	Overlap: 14 Gap: 8	Overlap: 15 Gap: 9	Overlap: 13 Gap: 11	Overlap: 14 Gap: 9

## Sheet: Table S3
Table S3. Composition of nucleotides in the mitogenomes of 16 newly sequenced Mileewinae species.
Species	Regions	Size (bp)	T(U)	C	A	G	AT(%)	AT skew	GC skew
Mileewa digitata dy	PCGs	10941	46.2	9.4	33.7	10.6	79.9	-0.156	0.062
	1st codon position	3647	39.1	9.3	36.4	15.2	75.5	-0.035	0.242
	2nd codon position	3647	49.5	15.7	21.3	13.5	70.8	-0.398	-0.072
	3rd codon position	3647	50.1	3.2	43.5	3.2	93.6	-0.071	-0.009
	atp6	651	44.9	11.5	34.6	9.1	79.5	-0.13	-0.119
	atp8	153	33.3	9.8	51	5.9	84.3	0.209	-0.25
	cox1	1536	39.8	13.3	33.4	13.5	73.2	-0.088	0.007
	cox2	677	41.2	10.3	38.4	10	79.6	-0.035	-0.014
	cox3	780	40.6	11.8	35.9	11.7	76.5	-0.062	-0.005
	cytb	1137	40.5	11.8	36.3	11.4	76.8	-0.054	-0.015
	nad1	928	52.7	7.9	26.1	13.4	78.8	-0.338	0.259
	nad2	969	47.6	7.7	36.5	8.2	84.1	-0.131	0.026
	nad3	354	44.4	8.8	39.3	7.6	83.7	-0.061	-0.069
	nad4	1320	53.9	7	28.3	10.8	82.2	-0.311	0.209
	nad4L	276	55.1	4.3	30.8	9.8	85.9	-0.283	0.385
	nad5	1671	52.1	7	30.6	10.3	82.7	-0.259	0.19
	nad6	492	42.5	7.5	43.9	6.1	86.4	0.016	-0.104
	rrnL	1202	45.9	6.5	36.5	11.1	82.4	-0.114	0.261
	rrnS	751	45.3	7.2	35.7	11.9	81	-0.118	0.245
	rRNAs	1953	45.7	6.8	36.2	11.4	81.9	-0.116	0.254
	tRNAs	1447	39.2	8.1	42.2	10.6	81.4	0.037	0.133
	control region	949	37.4	5.2	49	8.4	86.4	0.134	0.24
	Full genome	15280	37.2	10.6	43.5	8.7	80.7	0.078	-0.097
Mileewa digitata hy	PCGs	10941	46.2	9.4	33.8	10.7	80	-0.155	0.061
	1st codon position	3647	38.9	9.4	36.4	15.3	75.3	-0.032	0.24
	2nd codon position	3647	49.5	15.7	21.3	13.6	70.8	-0.398	-0.072
	3rd codon position	3647	50.1	3.2	43.5	3.1	93.6	-0.07	-0.022
	atp6	651	45.2	11.2	34.1	9.5	79.3	-0.14	-0.081
	atp8	153	34.6	9.2	49.7	6.5	84.3	0.178	-0.167
	cox1	1536	39.5	13.4	33.5	13.6	73	-0.081	0.007
	cox2	677	41.5	10.5	38.3	9.7	79.8	-0.041	-0.036
	cox3	780	40.8	11.9	35.8	11.5	76.6	-0.065	-0.016
	cytb	1137	40	12	36.4	11.5	76.4	-0.047	-0.022
	nad1	928	52.4	8	26.2	13.5	78.6	-0.333	0.256
	nad2	969	47.6	7.5	37	7.8	84.6	-0.124	0.02
	nad3	354	44.6	8.5	39.8	7.1	84.4	-0.057	-0.091
	nad4	1320	53.6	7.2	28.3	10.9	81.9	-0.31	0.205
	nad4L	276	54.7	4.7	30.4	10.1	85.1	-0.285	0.366
	nad5	1671	52.1	7	30.6	10.3	82.7	-0.259	0.19
	nad6	492	42.9	7.3	44.1	5.7	87	0.014	-0.125
	rrnL	1210	45.7	6.4	37.1	10.8	82.8	-0.104	0.26
	rrnS	755	45.3	7.4	35.6	11.7	80.9	-0.119	0.222
	rRNAs	1965	45.5	6.8	36.5	11.1	82	-0.11	0.244
	tRNAs	1449	38.9	8.1	42.4	10.6	81.3	0.043	0.132
	Full genome	14843	37.2	10.8	43.4	8.7	80.6	0.077	-0.107
Mileewa anchora	PCGs	10956	45.7	10.3	33.1	10.9	78.8	-0.16	0.027
	1st codon position	3652	38.2	10.1	36.9	14.8	75.1	-0.017	0.188
	2nd codon position	3652	49.6	16	20.7	13.7	70.3	-0.41	-0.076
	3rd codon position	3652	49.3	4.9	41.6	4.2	90.9	-0.084	-0.078
	atp6	654	42.4	13.1	34.9	9.6	77.3	-0.097	-0.154
	atp8	153	37.9	13.1	44.4	4.6	82.3	0.079	-0.481
	cox1	1536	39.1	13.9	32.9	14	72	-0.086	0.002
	cox2	678	38.8	14.2	37.6	9.4	76.4	-0.015	-0.2
	cox3	780	42.2	12.9	34	10.9	76.2	-0.108	-0.086
	cytb	1137	39.2	14.3	35.9	10.6	75.1	-0.044	-0.152
	nad1	928	52.7	7.3	26	14	78.7	-0.34	0.313
	nad2	969	46.4	8.5	37.3	7.8	83.7	-0.11	-0.038
	nad3	354	47.2	8.8	37.3	6.8	84.5	-0.117	-0.127
	nad4	1320	53.6	6.7	28	11.6	81.6	-0.314	0.264
	nad4L	279	55.2	3.9	29.7	11.1	84.9	-0.3	0.476
	nad5	1677	51.5	7.5	29.6	11.4	81.1	-0.269	0.205
	nad6	492	41.1	8.9	42.9	7.1	84	0.022	-0.114
	rrnL	1195	45.6	6.5	36.7	11.2	82.3	-0.109	0.264
	rrnS	758	43.3	7.3	36.1	13.3	79.4	-0.09	0.295
	rRNAs	1953	44.7	6.8	36.5	12	81.2	-0.102	0.277
	tRNAs	1434	39.1	8.6	41.4	10.9	80.5	0.028	0.114
	Full genome	14842	36.9	11.8	42.7	8.6	79.6	0.072	-0.16
Mileewa branchiuma	PCGs	10938	44	11.5	33.5	11	77.5	-0.136	-0.022
	1st codon position	3646	36.9	10.6	37.4	15	74.3	0.007	0.169
	2nd codon position	3646	48.3	16.7	21.5	13.5	69.8	-0.385	-0.108
	3rd codon position	3646	46.8	7.1	41.6	4.5	88.4	-0.06	-0.223
	atp6	654	41.1	14.4	35.9	8.6	77	-0.067	-0.253
	atp8	153	37.9	9.2	47.1	5.9	85	0.108	-0.217
	cox1	1536	38.2	15.5	31.9	14.4	70.1	-0.09	-0.037
	cox2	679	37.1	15.3	38.3	9.3	75.4	0.016	-0.246
	cox3	780	39.9	15	33.6	11.5	73.5	-0.086	-0.13
	cytb	1137	37.8	15.3	35.3	11.6	73.1	-0.035	-0.137
	nad1	912	53.2	7.8	24.9	14.1	78.1	-0.362	0.29
	nad2	969	42.1	11.5	39.2	7.2	81.3	-0.036	-0.227
	nad3	354	41.8	10.5	39.5	8.2	81.3	-0.028	-0.121
	nad4	1321	51.9	8	28.8	11.3	80.7	-0.285	0.169
	nad4L	276	53.3	6.2	29.3	11.2	82.6	-0.289	0.292
	nad5	1674	50.1	7.6	30.9	11.4	81	-0.237	0.195
	nad6	495	40.4	9.1	44	6.5	84.4	0.043	-0.169
	rrnL	1220	45.8	6.8	35.8	11.6	81.6	-0.122	0.259
	rrnS	752	43.6	8.5	35.8	12.1	79.4	-0.099	0.174
	rRNAs	1972	45	7.5	35.8	11.8	80.8	-0.114	0.224
	tRNAs	1426	38.9	8.3	40.6	12.1	79.5	0.021	0.185
	Full genome	14888	36	12.5	42.4	9.1	78.4	0.081	-0.159
Mileewa damingana	PCGs	10926	44.9	10.4	33.9	10.8	78.8	-0.139	0.016
	1st codon position	3642	38	9.9	36.8	15.2	74.8	-0.015	0.212
	2nd codon position	3642	48.5	16.5	21.3	13.6	69.8	-0.39	-0.097
	3rd codon position	3642	48.1	4.9	43.5	3.5	91.6	-0.049	-0.167
	atp6	654	42.8	12.2	36.2	8.7	79	-0.083	-0.168
	atp8	153	42.5	8.5	45.8	3.3	88.3	0.037	-0.444
	cox1	1539	39.8	13.5	33	13.7	72.8	-0.094	0.01
	cox2	680	39.9	12.1	38.1	10	78	-0.023	-0.093
	cox3	778	38.4	12.9	36.2	12.5	74.6	-0.029	-0.015
	cytb	1137	38.1	14.7	36.3	10.9	74.4	-0.024	-0.148
	nad1	933	52.1	7.5	27.2	13.2	79.3	-0.314	0.275
	nad2	969	43.7	9.9	38.6	7.8	82.3	-0.061	-0.116
	nad3	354	42.1	12.1	38.1	7.6	80.2	-0.049	-0.229
	nad4	1302	51.8	7.1	29.6	11.5	81.4	-0.273	0.235
	nad4L	276	57.2	5.1	27.2	10.5	84.4	-0.356	0.349
	nad5	1671	51.8	7.4	29.7	11.1	81.5	-0.27	0.204
	nad6	485	39.2	10.9	44.7	5.2	83.9	0.066	-0.359
	rrnL	1209	47.6	6.8	33.5	12.2	81.1	-0.173	0.284
	rrnS	743	45.4	7.8	33.1	13.7	78.5	-0.156	0.275
	rRNAs	1952	46.7	7.2	33.4	12.8	80.1	-0.167	0.28
	tRNAs	1419	39.1	8.3	40.9	11.7	80	0.022	0.169
	Full genome	14723	36	11.9	43.4	8.7	79.4	0.093	-0.155
Mileewa exsertocaputa	PCGs	10944	44.1	11.2	33.4	11.3	77.5	-0.138	0.006
	1st codon position	3648	37	10.6	37.5	15	74.5	0.007	0.172
	2nd codon position	3648	48.9	16	21.3	13.9	70.2	-0.393	-0.07
	3rd codon position	3648	46.4	7	41.5	5.1	87.9	-0.056	-0.156
	atp6	654	41	13.5	36.7	8.9	77.7	-0.055	-0.205
	atp8	153	37.3	13.7	44.4	4.6	81.7	0.088	-0.5
	cox1	1536	38.6	14.8	32.3	14.3	70.9	-0.089	-0.016
	cox2	680	37.2	14.4	38.8	9.6	76	0.021	-0.202
	cox3	780	38.8	14.5	35.3	11.4	74.1	-0.048	-0.119
	cytb	1137	37.3	15.4	35.8	11.5	73.1	-0.02	-0.144
	nad1	928	52.6	7.8	24.5	15.2	77.1	-0.365	0.324
	nad2	969	42.7	10.9	37.7	8.7	80.4	-0.063	-0.116
	nad3	357	44	10.4	37.8	7.8	81.8	-0.075	-0.138
	nad4	1311	52.8	7.1	28.1	12	80.9	-0.304	0.256
	nad4L	276	54.3	5.8	28.3	11.6	82.6	-0.316	0.333
	nad5	1671	51.1	7.2	29.7	12	80.8	-0.264	0.25
	nad6	495	34.9	11.7	47.9	5.5	82.8	0.156	-0.365
	rrnL	1214	47.5	6.8	34.3	11.4	81.8	-0.162	0.258
	rrnS	758	45.8	7.7	33.4	13.2	79.2	-0.157	0.266
	rRNAs	1972	46.9	7.1	33.9	12.1	80.8	-0.16	0.261
	tRNAs	1424	39.5	8.2	40.9	11.3	80.4	0.017	0.158
	Full genome	15009	35.4	12.5	43.4	8.7	78.8	0.101	-0.179
Mileewa gaoligongana	PCGs	10950	44.6	10.3	34	11	78.6	-0.135	0.031
	1st codon position	3650	37.9	9.6	37.1	15.5	75	-0.011	0.236
	2nd codon position	3650	48.7	16.5	21.2	13.6	69.9	-0.392	-0.096
	3rd codon position	3650	47.4	4.9	43.8	3.9	91.2	-0.039	-0.119
	atp6	654	41.6	11.9	37.5	9	79.1	-0.052	-0.139
	atp8	153	39.9	7.8	48.4	3.9	88.3	0.096	-0.333
	cox1	1536	40.7	13.4	32.2	13.7	72.9	-0.117	0.012
	cox2	680	39.9	11.8	38.4	10	78.3	-0.019	-0.081
	cox3	781	40.6	12.5	34.2	12.7	74.8	-0.086	0.005
	cytb	1137	37.9	14.2	36.8	11.1	74.7	-0.015	-0.125
	nad1	942	51.6	8	26.3	14.1	77.9	-0.324	0.279
	nad2	966	43.5	8.4	40	8.2	83.5	-0.042	-0.013
	nad3	354	44.9	10.5	37.6	7.1	82.5	-0.089	-0.194
	nad4	1308	50.9	7.7	29.6	11.8	80.5	-0.265	0.208
	nad4L	276	54	6.2	27.5	12.3	81.5	-0.324	0.333
	nad5	1674	50.5	7.9	30.9	10.8	81.4	-0.241	0.154
	nad6	492	38.4	10.4	45.3	5.9	83.7	0.083	-0.275
	rrnL	1210	45.8	6.9	35.7	11.6	81.5	-0.124	0.25
	rrnS	748	45.2	7.9	34	13	79.2	-0.142	0.244
	rRNAs	1958	45.6	7.3	35	12.1	80.6	-0.131	0.247
	tRNAs	1421	38.3	8.4	41.7	11.7	80	0.042	0.165
	Full genome	14825	36.5	11.6	42.8	9.1	79.3	0.08	-0.122
Mileewa holomacula	PCGs	10947	42.8	11.9	33	12.3	75.8	-0.13	0.019
	1st codon position	3649	36	11	36.5	16.5	72.5	0.007	0.199
	2nd codon position	3649	48.5	16.7	20.8	14	69.3	-0.4	-0.087
	3rd codon position	3649	43.9	7.9	41.7	6.5	85.6	-0.027	-0.099
	atp6	654	39.3	13.3	36.9	10.6	76.2	-0.032	-0.115
	atp8	153	34	10.5	48.4	7.2	82.4	0.175	-0.185
	cox1	1536	36.8	15.8	32.2	15.2	69	-0.066	-0.021
	cox2	680	35.9	15.7	38.7	9.7	74.6	0.037	-0.237
	cox3	778	36.2	15.4	35.3	13	71.5	-0.013	-0.086
	cytb	1137	35.4	16.4	36.1	12	71.5	0.01	-0.158
	nad1	928	51.4	8.8	24.2	15.5	75.6	-0.359	0.274
	nad2	969	42.4	10.6	37.5	9.5	79.9	-0.062	-0.056
	nad3	354	39.8	13.6	37.6	9	77.4	-0.029	-0.2
	nad4	1320	51.4	7.8	26.9	13.9	78.3	-0.313	0.282
	nad4L	276	55.1	5.4	26.1	13.4	81.2	-0.357	0.423
	nad5	1674	50.9	7.6	29	12.5	79.9	-0.274	0.24
	nad6	492	35.6	12.4	44.5	7.5	80.1	0.112	-0.245
	rrnL	1208	47.8	6.7	33.9	11.7	81.7	-0.17	0.27
	rrnS	751	46.3	8.5	32.1	13	78.4	-0.182	0.21
	rRNAs	1959	47.2	7.4	33.2	12.2	80.4	-0.175	0.245
	tRNAs	1448	39.9	8.1	41	10.9	80.9	0.014	0.145
	Full genome	14888	34.2	13.3	43	9.6	77.2	0.115	-0.161
Mileewa jinpingana	PCGs	10935	44.1	10.6	33.9	11.5	78	-0.131	0.04
	1st codon position	3645	37.9	9.7	36.6	15.7	74.5	-0.017	0.237
	2nd codon position	3645	48.7	16.6	21	13.7	69.7	-0.397	-0.097
	3rd codon position	3645	45.7	5.4	43.9	5	89.6	-0.02	-0.042
	atp6	654	41.3	12.1	37.6	9	78.9	-0.047	-0.145
	atp8	153	40.5	7.2	46.4	5.9	86.9	0.068	-0.1
	cox1	1536	39.3	13.7	32.9	14.2	72.2	-0.088	0.019
	cox2	680	38.8	12.8	37.6	10.7	76.4	-0.015	-0.087
	cox3	778	39.3	13.1	35.6	12	74.9	-0.05	-0.046
	cytb	1137	38	14.8	35.8	11.4	73.8	-0.03	-0.128
	nad1	931	51.6	8.3	25.6	14.6	77.2	-0.337	0.277
	nad2	963	43.9	8.4	39.6	8.1	83.5	-0.052	-0.019
	nad3	354	44.4	9.6	38.7	7.3	83.1	-0.068	-0.133
	nad4	1311	50.2	8	29	12.8	79.2	-0.268	0.231
	nad4L	276	53.3	5.8	26.8	14.1	80.1	-0.33	0.418
	nad5	1674	50.2	7.8	30.6	11.4	80.8	-0.243	0.186
	nad6	492	37.2	11.4	44.5	6.9	81.7	0.09	-0.244
	rrnL	1213	45.8	7	35	12.3	80.8	-0.134	0.274
	rrnS	745	45.6	8.3	33.2	12.9	78.8	-0.158	0.215
	rRNAs	1958	45.7	7.5	34.3	12.5	80	-0.143	0.25
	tRNAs	1420	38.9	8.5	40.5	12.1	79.4	0.02	0.178
	Full genome	14586	35.8	12.1	42.7	9.4	78.5	0.087	-0.13
Mileewa lackstripa	PCGs	10947	44.1	11.2	32.9	11.7	77	-0.145	0.022
	1st codon position	3649	37.1	10.9	36.2	15.9	73.3	-0.012	0.189
	2nd codon position	3649	48.8	16.4	20.9	13.8	69.7	-0.4	-0.088
	3rd codon position	3649	46.5	6.4	41.6	5.5	88.1	-0.055	-0.072
	atp6	654	40.8	12.7	37.2	9.3	78	-0.047	-0.153
	atp8	144	38.9	9	45.1	6.9	84	0.074	-0.13
	cox1	1536	40.4	13.9	31	14.7	71.4	-0.132	0.03
	cox2	680	37.5	13.1	38.1	11.3	75.6	0.008	-0.072
	cox3	780	40.3	13.1	32.8	13.8	73.1	-0.102	0.029
	cytb	1137	40	14.6	34.4	11	74.4	-0.076	-0.141
	nad1	931	48.3	9.3	27	15.4	75.3	-0.284	0.243
	nad2	969	45.4	9.7	34.9	10	80.3	-0.131	0.016
	nad3	354	45.5	9.9	37	7.6	82.5	-0.103	-0.129
	nad4	1323	48.6	8.7	30.7	12	79.3	-0.226	0.161
	nad4L	276	52.5	10.1	25.7	11.6	78.2	-0.343	0.067
	nad5	1674	50	9	30.1	10.9	80.1	-0.248	0.099
	nad6	492	38.4	10.8	43.5	7.3	81.9	0.062	-0.191
	rrnL	1214	48.5	6.8	32.9	11.7	81.4	-0.191	0.262
	rrnS	755	44.8	8.9	34.4	11.9	79.2	-0.13	0.146
	rRNAs	1969	47.1	7.6	33.5	11.8	80.6	-0.168	0.215
	tRNAs	1432	38.5	9	40.6	11.9	79.1	0.027	0.137
	Full genome	14839	36.3	12	41.6	10	77.9	0.068	-0.091
Mileewa lynchi	PCGs	10956	44.4	10.8	33.5	11.3	77.9	-0.141	0.022
	1st codon position	3652	37.1	10.3	37.5	15.1	74.6	0.004	0.192
	2nd codon position	3652	48.8	16	21.1	14	69.9	-0.396	-0.068
	3rd codon position	3652	47.3	6.1	41.8	4.8	89.1	-0.062	-0.126
	atp6	654	40.2	12.7	37.9	9.2	78.1	-0.029	-0.161
	atp8	153	40.5	8.5	46.4	4.6	86.9	0.068	-0.3
	cox1	1536	38.9	14.3	32.7	14.1	71.6	-0.086	-0.007
	cox2	680	37.6	13.1	39.6	9.7	77.2	0.025	-0.148
	cox3	780	39.7	13.7	34.2	12.3	73.9	-0.075	-0.054
	cytb	1137	38.4	15.4	34.9	11.3	73.3	-0.048	-0.155
	nad1	928	52.9	8	25	14.1	77.9	-0.358	0.278
	nad2	969	43.9	9.9	37.7	8.6	81.6	-0.076	-0.073
	nad3	354	42.9	9.9	39	8.2	81.9	-0.048	-0.094
	nad4	1320	51.7	7.9	28.3	12	80	-0.292	0.209
	nad4L	276	53.3	6.2	30.1	10.5	83.4	-0.278	0.261
	nad5	1677	51.6	6.9	29	12.4	80.6	-0.28	0.284
	nad6	495	36.6	11.1	47.3	5.1	83.9	0.128	-0.375
	rrnL	1224	45.9	6.4	36	11.7	81.9	-0.121	0.294
	rrnS	757	43.9	8.1	36.5	11.6	80.4	-0.092	0.181
	rRNAs	1981	45.1	7	36.2	11.7	81.3	-0.11	0.249
	tRNAs	1440	38.6	8.2	42.4	10.8	81	0.047	0.136
	Full genome	14839	36	12.2	42.9	8.8	78.9	0.088	-0.161
Mileewa nii	PCGs	10950	44.5	10.7	33.2	11.6	77.7	-0.146	0.038
	1st codon position	3650	36.9	10.5	36.9	15.7	73.8	0	0.197
	2nd codon position	3650	48.9	15.9	21.5	13.7	70.4	-0.39	-0.075
	3rd codon position	3650	47.7	5.8	41.2	5.4	88.9	-0.074	-0.037
	atp6	654	42.5	12.1	36.2	9.2	78.7	-0.08	-0.137
	atp8	153	38.6	7.8	49.7	3.9	88.3	0.126	-0.333
	cox1	1536	38.7	14.9	31.5	14.9	70.2	-0.102	0
	cox2	680	37.2	13.7	39.4	9.7	76.6	0.029	-0.17
	cox3	780	39.9	13.7	34.1	12.3	74	-0.078	-0.054
	cytb	1137	38	15.7	35.4	11	73.4	-0.036	-0.175
	nad1	928	51.9	8.1	25.5	14.4	77.4	-0.341	0.282
	nad2	966	44.4	9.7	37.6	8.3	82	-0.083	-0.08
	nad3	354	44.1	9.6	36.7	9.6	80.8	-0.091	0
	nad4	1320	52.9	7.2	27.8	12.1	80.7	-0.311	0.255
	nad4L	276	53.3	3.6	28.6	14.5	81.9	-0.301	0.6
	nad5	1674	50.9	7	30	12	80.9	-0.258	0.26
	nad6	495	37.2	10.5	44.6	7.7	81.8	0.091	-0.156
	rrnL	1217	45.9	6.7	36.2	11.2	82.1	-0.117	0.248
	rrnS	756	42.7	8.5	36.9	11.9	79.6	-0.073	0.169
	rRNAs	1973	44.7	7.4	36.5	11.5	81.2	-0.101	0.215
	tRNAs	1439	40.4	8.1	40.2	11.4	80.6	-0.003	0.171
	Full genome	14879	36.2	12.3	42.5	9	78.7	0.081	-0.157
Mileewa polymorpha	PCGs	10944	46.1	10	33.4	10.6	79.5	-0.16	0.028
	1st codon position	3648	39.5	9.3	36.6	14.6	76.1	-0.037	0.22
	2nd codon position	3648	49.3	16	21.1	13.5	70.4	-0.4	-0.086
	3rd codon position	3648	49.4	4.6	42.4	3.6	91.8	-0.077	-0.119
	atp6	654	44.2	11.9	34.7	9.2	78.9	-0.12	-0.13
	atp8	153	43.1	7.2	45.8	3.9	88.9	0.029	-0.294
	cox1	1536	41.2	12.8	31.3	14.6	72.5	-0.136	0.066
	cox2	677	40.8	12.3	37.2	9.7	78	-0.045	-0.114
	cox3	780	43.1	11.7	33.8	11.4	76.9	-0.12	-0.011
	cytb	1137	40	13.1	36.1	10.8	76.1	-0.052	-0.096
	nad1	928	51.3	8.7	27.6	12.4	78.9	-0.301	0.173
	nad2	966	47.3	7.6	37	8.2	84.3	-0.123	0.039
	nad3	354	46.6	10.5	36.4	6.5	83	-0.122	-0.233
	nad4	1320	52	8.3	28.7	11	80.7	-0.289	0.142
	nad4L	276	54.3	4	31.2	10.5	85.5	-0.271	0.45
	nad5	1674	50.3	8	31.5	10.2	81.8	-0.229	0.118
	nad6	492	42.9	8.1	43.5	5.5	86.4	0.007	-0.194
	rrnL	1195	45.1	7.1	36.6	11.2	81.7	-0.105	0.224
	rrnS	758	45.3	7.1	35	12.7	80.3	-0.128	0.28
	rRNAs	1953	45.2	7.1	35.9	11.8	81.1	-0.114	0.247
	tRNAs	1435	40	7.5	42	10.5	82	0.024	0.166
	Full genome	14649	37.8	11	42.2	9	80	0.054	-0.099
Mileewa decemspina	PCGs	10947	45.8	10.2	33	10.9	78.8	-0.162	0.035
	1st codon position	3649	39.3	9.9	35.9	14.9	75.2	-0.045	0.202
	2nd codon position	3649	49.2	16	20.9	13.8	70.1	-0.404	-0.073
	3rd codon position	3649	48.9	4.7	42.3	4.1	91.2	-0.073	-0.072
	atp6	654	45	11.6	34.3	9.2	79.3	-0.135	-0.118
	atp8	153	39.2	9.8	46.4	4.6	85.6	0.084	-0.364
	cox1	1536	40.2	13.5	32.9	13.4	73.1	-0.1	-0.005
	cox2	677	40.2	12.4	38.3	9.2	78.5	-0.024	-0.151
	cox3	780	41.4	12.8	34.6	11.2	76	-0.089	-0.07
	cytb	1134	39.2	14.3	36.2	10.3	75.4	-0.041	-0.161
	nad1	930	52.9	8	25.1	14.1	78	-0.357	0.278
	nad2	969	46.6	8.6	36.7	8	83.3	-0.119	-0.031
	nad3	354	44.1	11.3	36.4	8.2	80.5	-0.095	-0.159
	nad4	1323	53	7.2	27.4	12.4	80.4	-0.318	0.266
	nad4L	276	54	4	28.6	13.4	82.6	-0.307	0.542
	nad5	1671	51.1	7.1	30.5	11.3	81.6	-0.253	0.227
	nad6	492	41.1	10.2	42.5	6.3	83.6	0.017	-0.235
	rrnL	1203	45.5	6.7	36.4	11.5	81.9	-0.111	0.266
	rrnS	756	43.7	7.8	36.6	11.9	80.3	-0.087	0.208
	rRNAs	1959	44.8	7.1	36.5	11.6	81.3	-0.102	0.243
	tRNAs	1429	38.8	8.3	40.9	11.9	79.7	0.026	0.176
	Full genome	14532	36.9	11.9	42.4	8.7	79.3	0.069	-0.159
Mileewa ussurica	PCGs	10935	43.9	10.7	34.2	11.2	78.1	-0.124	0.024
	1st codon position	3645	36.7	10.3	37.5	15.6	74.2	0.011	0.203
	2nd codon position	3645	48.4	16.6	21.4	13.7	69.8	-0.387	-0.096
	3rd codon position	3645	46.6	5.3	43.6	4.5	90.2	-0.033	-0.079
	atp6	654	42.4	12.2	37.5	8	79.9	-0.061	-0.212
	atp8	153	34.6	9.8	51	4.6	85.6	0.191	-0.364
	cox1	1536	38.6	13.6	33.5	14.3	72.1	-0.07	0.023
	cox2	680	37.4	14.1	38.4	10.1	75.8	0.014	-0.164
	cox3	780	38.8	13.6	36.3	11.3	75.1	-0.034	-0.093
	cytb	1137	38.6	14.4	36.1	10.9	74.7	-0.034	-0.139
	nad1	912	51.9	8.4	24.1	15.6	76	-0.365	0.297
	nad2	969	41.7	10.8	39.5	7.9	81.2	-0.027	-0.154
	nad3	354	41	12.1	39.3	7.6	80.3	-0.021	-0.229
	nad4	1320	51.4	6.9	29.3	12.3	80.7	-0.274	0.283
	nad4L	276	54.7	4	31.2	10.1	85.9	-0.274	0.436
	nad5	1674	50.3	7.5	30	12.2	80.3	-0.253	0.242
	nad6	492	37.8	10.2	46.3	5.7	84.1	0.101	-0.282
	rrnL	1218	46.5	6.5	35.5	11.6	82	-0.134	0.282
	rrnS	755	45.6	8.1	33	13.4	78.6	-0.16	0.247
	rRNAs	1973	46.1	7.1	34.5	12.3	80.6	-0.144	0.267
	tRNAs	1446	39.3	8.4	41.4	10.9	80.7	0.026	0.129
	Full genome	14815	35.5	12.3	43.4	8.7	78.9	0.1	-0.17
Mileewa zhangi	PCGs	10914	45	10.3	34	10.8	79	-0.139	0.024
	1st codon position	3638	38	10	36.8	15.3	74.8	-0.016	0.209
	2nd codon position	3638	48.7	16.3	21.2	13.7	69.9	-0.393	-0.088
	3rd codon position	3638	48.2	4.5	43.9	3.4	92.1	-0.047	-0.143
	atp6	654	42.2	11.9	37	8.9	79.2	-0.066	-0.147
	atp8	153	41.2	7.8	47.1	3.9	88.3	0.067	-0.333
	cox1	1539	39.4	13.2	33.6	13.8	73	-0.079	0.024
	cox2	674	38.1	12.6	38.9	10.4	77	0.01	-0.097
	cox3	780	39.9	12.9	35.5	11.7	75.4	-0.058	-0.052
	cytb	1137	38	13.9	37.6	10.6	75.6	-0.006	-0.137
	nad1	912	52.2	8	26.1	13.7	78.3	-0.333	0.263
	nad2	969	44.7	8.7	39.2	7.4	83.9	-0.065	-0.077
	nad3	354	42.7	12.4	37.9	7.1	80.6	-0.06	-0.275
	nad4	1305	52.5	6.6	29.6	11.3	82.1	-0.279	0.265
	nad4L	276	56.5	5.4	27.5	10.5	84	-0.345	0.318
	nad5	1671	52.8	7.6	28	11.5	80.8	-0.307	0.206
	nad6	492	36.6	11.4	46.5	5.5	83.1	0.12	-0.349
	rrnL	1206	48.7	6.3	33.8	11.2	82.5	-0.18	0.28
	rrnS	747	45.9	7.8	33.7	12.6	79.6	-0.153	0.237
	rRNAs	1953	47.6	6.9	33.8	11.7	81.4	-0.17	0.262
	tRNAs	1418	39.6	8.6	40.5	11.3	80.1	0.011	0.135
	Full genome	14749	35.9	11.6	43.9	8.6	79.8	0.1	-0.147
Ujna liangae	PCGs	10941	45.9	10.1	32.5	11.6	78.4	-0.171	0.066
	1st codon position	3647	39.1	9.8	35	16.1	74.1	-0.054	0.246
	2nd codon position	3647	49	16.4	20.8	13.8	69.8	-0.405	-0.085
	3rd codon position	3647	49.5	4.2	41.6	4.7	91.1	-0.088	0.056
	atp6	651	43.5	11.1	34.3	11.2	77.8	-0.119	0.007
	atp8	153	44.4	7.8	40.5	7.2	84.9	-0.046	-0.043
	cox1	1536	43.1	12.4	30.3	14.2	73.4	-0.175	0.066
	cox2	680	41.2	10.6	35.7	12.5	76.9	-0.071	0.083
	cox3	780	43.6	11.7	32.4	12.3	76	-0.147	0.027
	cytb	1137	39.6	13.4	35.1	12	74.7	-0.06	-0.056
	nad1	931	49.3	9.7	25.7	15.4	75	-0.315	0.227
	nad2	966	48.2	8	33.9	9.9	82.1	-0.175	0.11
	nad3	354	48.3	9.3	33.9	8.5	82.2	-0.175	-0.048
	nad4	1314	50.3	8.6	30.3	10.8	80.6	-0.248	0.114
	nad4L	276	53.6	5.4	28.6	12.3	82.2	-0.304	0.388
	nad5	1675	49.6	8.7	32	9.8	81.6	-0.215	0.061
	nad6	492	41.3	9.1	42.3	7.3	83.6	0.012	-0.111
	rrnL	1214	44.5	7.1	36.2	12.2	80.7	-0.102	0.265
	rrnS	747	44.3	8.2	34.9	12.6	79.2	-0.118	0.213
	rRNAs	1961	44.4	7.5	35.7	12.3	80.1	-0.108	0.244
	tRNAs	1418	38.4	8.3	41.7	11.5	80.1	0.041	0.16
	Full genome	14564	38	11.2	40.8	10	78.8	0.036	-0.058
PCGs: protein-coding genes; rRNAs: ribosomal RNA genes; tRNAs: transfer RNA genes.

## Sheet: Table S4
Table S4. Codon count and the relative synonymous codon usage (RSCU) values for protein-coding genes (PCGs) in the mitogenomes of 16 newly sequenced Mileewinae species.
A: Mileewa digitata dy
Codon	Count	RSCU	Codon	Count	RSCU	Codon	Count	RSCU	Codon	Count	RSCU
UUU(F)	375	1.88	UCU(S)	106	2.36	UAU(Y)	160	1.75	UGU(C)	54	1.93
UUC(F)	25	0.12	UCC(S)	3	0.07	UAC(Y)	23	0.25	UGC(C)	2	0.07
UUA(L)	410	4.9	UCA(S)	126	2.8	UAA(*)	10	1.82	UGA(W)	82	1.82
UUG(L)	33	0.39	UCG(S)	7	0.16	UAG(*)	1	0.18	UGG(W)	8	0.18
CUU(L)	36	0.43	CCU(P)	65	2.22	CAU(H)	53	1.68	CGU(R)	19	1.52
CUC(L)	0	0	CCC(P)	5	0.17	CAC(H)	10	0.32	CGC(R)	1	0.08
CUA(L)	22	0.26	CCA(P)	44	1.5	CAA(Q)	45	1.8	CGA(R)	29	2.32
CUG(L)	1	0.01	CCG(P)	3	0.1	CAG(Q)	5	0.2	CGG(R)	1	0.08
AUU(I)	419	1.95	ACU(T)	67	2.09	AAU(N)	182	1.79	AGU(S)	31	0.69
AUC(I)	11	0.05	ACC(T)	3	0.09	AAC(N)	21	0.21	AGC(S)	0	0
AUA(M)	296	1.86	ACA(T)	58	1.81	AAA(K)	123	1.88	AGA(S)	84	1.87
AUG(M)	22	0.14	ACG(T)	0	0	AAG(K)	8	0.12	AGG(S)	3	0.07
GUU(V)	89	2.3	GCU(A)	45	2.14	GAU(D)	51	1.82	GGU(G)	76	1.69
GUC(V)	1	0.03	GCC(A)	3	0.14	GAC(D)	5	0.18	GGC(G)	5	0.11
GUA(V)	62	1.6	GCA(A)	36	1.71	GAA(E)	75	1.88	GGA(G)	83	1.84
GUG(V)	3	0.08	GCG(A)	0	0	GAG(E)	5	0.12	GGG(G)	16	0.36
Average# codons=3647
B: Mileewa anchora
Codon	Count	RSCU	Codon	Count	RSCU	Codon	Count	RSCU	Codon	Count	RSCU
UUU(F)	362	1.87	UCU(S)	106	2.38	UAU(Y)	141	1.64	UGU(C)	60	1.9
UUC(F)	26	0.13	UCC(S)	7	0.16	UAC(Y)	31	0.36	UGC(C)	3	0.1
UUA(L)	388	4.56	UCA(S)	122	2.74	UAA(*)	11	1.83	UGA(W)	83	1.82
UUG(L)	42	0.49	UCG(S)	4	0.09	UAG(*)	1	0.17	UGG(W)	8	0.18
CUU(L)	42	0.49	CCU(P)	72	2.36	CAU(H)	48	1.5	CGU(R)	24	1.92
CUC(L)	4	0.05	CCC(P)	6	0.2	CAC(H)	16	0.5	CGC(R)	0	0
CUA(L)	35	0.41	CCA(P)	43	1.41	CAA(Q)	44	1.69	CGA(R)	26	2.08
CUG(L)	0	0	CCG(P)	1	0.03	CAG(Q)	8	0.31	CGG(R)	0	0
AUU(I)	433	1.87	ACU(T)	68	1.96	AAU(N)	162	1.66	AGU(S)	29	0.65
AUC(I)	30	0.13	ACC(T)	3	0.09	AAC(N)	33	0.34	AGC(S)	3	0.07
AUA(M)	284	1.84	ACA(T)	66	1.9	AAA(K)	112	1.79	AGA(S)	83	1.87
AUG(M)	25	0.16	ACG(T)	2	0.06	AAG(K)	13	0.21	AGG(S)	2	0.04
GUU(V)	89	2.54	GCU(A)	46	2.22	GAU(D)	51	1.67	GGU(G)	67	1.49
GUC(V)	1	0.03	GCC(A)	2	0.1	GAC(D)	10	0.33	GGC(G)	4	0.09
GUA(V)	45	1.29	GCA(A)	32	1.54	GAA(E)	68	1.79	GGA(G)	78	1.73
GUG(V)	5	0.14	GCG(A)	3	0.14	GAG(E)	8	0.21	GGG(G)	31	0.69
Average# codons=3652
C: Mileewa branchiuma
Codon	Count	RSCU	Codon	Count	RSCU	Codon	Count	RSCU	Codon	Count	RSCU
UUU(F)	298	1.7	UCU(S)	96	2.12	UAU(Y)	167	1.64	UGU(C)	55	1.83
UUC(F)	53	0.3	UCC(S)	17	0.37	UAC(Y)	37	0.36	UGC(C)	5	0.17
UUA(L)	351	4.35	UCA(S)	130	2.87	UAA(*)	10	1.82	UGA(W)	78	1.73
UUG(L)	29	0.36	UCG(S)	8	0.18	UAG(*)	1	0.18	UGG(W)	12	0.27
CUU(L)	58	0.72	CCU(P)	51	1.74	CAU(H)	47	1.49	CGU(R)	23	1.84
CUC(L)	3	0.04	CCC(P)	9	0.31	CAC(H)	16	0.51	CGC(R)	0	0
CUA(L)	39	0.48	CCA(P)	54	1.85	CAA(Q)	45	1.67	CGA(R)	27	2.16
CUG(L)	4	0.05	CCG(P)	3	0.1	CAG(Q)	9	0.33	CGG(R)	0	0
AUU(I)	399	1.8	ACU(T)	66	1.68	AAU(N)	163	1.72	AGU(S)	26	0.57
AUC(I)	44	0.2	ACC(T)	12	0.31	AAC(N)	26	0.28	AGC(S)	5	0.11
AUA(M)	303	1.8	ACA(T)	76	1.94	AAA(K)	110	1.73	AGA(S)	78	1.72
AUG(M)	34	0.2	ACG(T)	3	0.08	AAG(K)	17	0.27	AGG(S)	3	0.07
GUU(V)	82	2.23	GCU(A)	43	2.02	GAU(D)	53	1.66	GGU(G)	81	1.81
GUC(V)	8	0.22	GCC(A)	7	0.33	GAC(D)	11	0.34	GGC(G)	5	0.11
GUA(V)	52	1.41	GCA(A)	32	1.51	GAA(E)	62	1.75	GGA(G)	69	1.54
GUG(V)	5	0.14	GCG(A)	3	0.14	GAG(E)	9	0.25	GGG(G)	24	0.54
Average# codons=3646
D: Mileewa damingana
Codon	Count	RSCU	Codon	Count	RSCU	Codon	Count	RSCU	Codon	Count	RSCU
UUU(F)	331	1.78	UCU(S)	105	2.39	UAU(Y)	151	1.66	UGU(C)	57	1.84
UUC(F)	40	0.22	UCC(S)	7	0.16	UAC(Y)	31	0.34	UGC(C)	5	0.16
UUA(L)	398	4.8	UCA(S)	124	2.83	UAA(*)	7	1.4	UGA(W)	81	1.76
UUG(L)	29	0.35	UCG(S)	4	0.09	UAG(*)	3	0.6	UGG(W)	11	0.24
CUU(L)	40	0.48	CCU(P)	62	2.08	CAU(H)	51	1.57	CGU(R)	16	1.33
CUC(L)	5	0.06	CCC(P)	4	0.13	CAC(H)	14	0.43	CGC(R)	1	0.08
CUA(L)	24	0.29	CCA(P)	51	1.71	CAA(Q)	55	1.86	CGA(R)	27	2.25
CUG(L)	1	0.01	CCG(P)	2	0.07	CAG(Q)	4	0.14	CGG(R)	4	0.33
AUU(I)	395	1.85	ACU(T)	71	1.82	AAU(N)	185	1.8	AGU(S)	22	0.5
AUC(I)	32	0.15	ACC(T)	6	0.15	AAC(N)	20	0.2	AGC(S)	2	0.05
AUA(M)	299	1.86	ACA(T)	78	2	AAA(K)	109	1.8	AGA(S)	85	1.94
AUG(M)	23	0.14	ACG(T)	1	0.03	AAG(K)	12	0.2	AGG(S)	2	0.05
GUU(V)	74	1.96	GCU(A)	43	1.98	GAU(D)	58	1.76	GGU(G)	90	1.97
GUC(V)	1	0.03	GCC(A)	1	0.05	GAC(D)	8	0.24	GGC(G)	1	0.02
GUA(V)	74	1.96	GCA(A)	43	1.98	GAA(E)	61	1.79	GGA(G)	70	1.53
GUG(V)	2	0.05	GCG(A)	0	0	GAG(E)	7	0.21	GGG(G)	22	0.48
Average# codons=3642
E: Mileewa digitata hy
Codon	Count	RSCU	Codon	Count	RSCU	Codon	Count	RSCU	Codon	Count	RSCU
UUU(F)	376	1.87	UCU(S)	102	2.27	UAU(Y)	166	1.81	UGU(C)	53	1.89
UUC(F)	26	0.13	UCC(S)	6	0.13	UAC(Y)	17	0.19	UGC(C)	3	0.11
UUA(L)	403	4.87	UCA(S)	125	2.78	UAA(*)	10	1.82	UGA(W)	85	1.89
UUG(L)	32	0.39	UCG(S)	8	0.18	UAG(*)	1	0.18	UGG(W)	5	0.11
CUU(L)	36	0.43	CCU(P)	67	2.29	CAU(H)	52	1.68	CGU(R)	18	1.44
CUC(L)	0	0	CCC(P)	4	0.14	CAC(H)	10	0.32	CGC(R)	3	0.24
CUA(L)	24	0.29	CCA(P)	43	1.47	CAA(Q)	46	1.8	CGA(R)	29	2.32
CUG(L)	2	0.02	CCG(P)	3	0.1	CAG(Q)	5	0.2	CGG(R)	0	0
AUU(I)	417	1.94	ACU(T)	66	2.03	AAU(N)	186	1.83	AGU(S)	30	0.67
AUC(I)	14	0.06	ACC(T)	4	0.12	AAC(N)	17	0.17	AGC(S)	2	0.04
AUA(M)	297	1.88	ACA(T)	59	1.82	AAA(K)	119	1.83	AGA(S)	84	1.87
AUG(M)	19	0.12	ACG(T)	1	0.03	AAG(K)	11	0.17	AGG(S)	3	0.07
GUU(V)	90	2.28	GCU(A)	44	2.1	GAU(D)	51	1.82	GGU(G)	74	1.64
GUC(V)	1	0.03	GCC(A)	4	0.19	GAC(D)	5	0.18	GGC(G)	2	0.04
GUA(V)	64	1.62	GCA(A)	36	1.71	GAA(E)	76	1.9	GGA(G)	88	1.96
GUG(V)	3	0.08	GCG(A)	0	0	GAG(E)	4	0.1	GGG(G)	16	0.36
Average# codons=3647
F: Mileewa exsertocaputa
Codon	Count	RSCU	Codon	Count	RSCU	Codon	Count	RSCU	Codon	Count	RSCU
UUU(F)	308	1.75	UCU(S)	107	2.34	UAU(Y)	159	1.64	UGU(C)	58	1.87
UUC(F)	45	0.25	UCC(S)	18	0.39	UAC(Y)	35	0.36	UGC(C)	4	0.13
UUA(L)	352	4.24	UCA(S)	112	2.45	UAA(*)	10	1.82	UGA(W)	83	1.8
UUG(L)	43	0.52	UCG(S)	5	0.11	UAG(*)	1	0.18	UGG(W)	9	0.2
CUU(L)	51	0.61	CCU(P)	52	1.75	CAU(H)	46	1.51	CGU(R)	23	1.84
CUC(L)	8	0.1	CCC(P)	12	0.4	CAC(H)	15	0.49	CGC(R)	2	0.16
CUA(L)	40	0.48	CCA(P)	51	1.71	CAA(Q)	49	1.85	CGA(R)	21	1.68
CUG(L)	4	0.05	CCG(P)	4	0.13	CAG(Q)	4	0.15	CGG(R)	4	0.32
AUU(I)	387	1.79	ACU(T)	66	1.81	AAU(N)	171	1.74	AGU(S)	38	0.83
AUC(I)	46	0.21	ACC(T)	10	0.27	AAC(N)	26	0.26	AGC(S)	5	0.11
AUA(M)	316	1.85	ACA(T)	66	1.81	AAA(K)	110	1.75	AGA(S)	76	1.66
AUG(M)	25	0.15	ACG(T)	4	0.11	AAG(K)	16	0.25	AGG(S)	5	0.11
GUU(V)	85	2.15	GCU(A)	34	1.81	GAU(D)	47	1.54	GGU(G)	60	1.35
GUC(V)	3	0.08	GCC(A)	5	0.27	GAC(D)	14	0.46	GGC(G)	8	0.18
GUA(V)	62	1.57	GCA(A)	33	1.76	GAA(E)	64	1.73	GGA(G)	68	1.53
GUG(V)	8	0.2	GCG(A)	3	0.16	GAG(E)	10	0.27	GGG(G)	42	0.94
Average# codons=3648
G: Mileewa gaoligongana
Codon	Count	RSCU	Codon	Count	RSCU	Codon	Count	RSCU	Codon	Count	RSCU
UUU(F)	305	1.82	UCU(S)	120	2.66	UAU(Y)	163	1.72	UGU(C)	57	1.87
UUC(F)	31	0.18	UCC(S)	11	0.24	UAC(Y)	26	0.28	UGC(C)	4	0.13
UUA(L)	420	4.92	UCA(S)	114	2.53	UAA(*)	8	1.45	UGA(W)	81	1.76
UUG(L)	27	0.32	UCG(S)	2	0.04	UAG(*)	3	0.55	UGG(W)	11	0.24
CUU(L)	36	0.42	CCU(P)	60	2.02	CAU(H)	54	1.77	CGU(R)	18	1.5
CUC(L)	3	0.04	CCC(P)	9	0.3	CAC(H)	7	0.23	CGC(R)	5	0.42
CUA(L)	25	0.29	CCA(P)	49	1.65	CAA(Q)	47	1.68	CGA(R)	23	1.92
CUG(L)	1	0.01	CCG(P)	1	0.03	CAG(Q)	9	0.32	CGG(R)	2	0.17
AUU(I)	404	1.89	ACU(T)	74	1.96	AAU(N)	164	1.74	AGU(S)	29	0.64
AUC(I)	24	0.11	ACC(T)	9	0.24	AAC(N)	25	0.26	AGC(S)	1	0.02
AUA(M)	313	1.83	ACA(T)	65	1.72	AAA(K)	115	1.8	AGA(S)	81	1.8
AUG(M)	30	0.17	ACG(T)	3	0.08	AAG(K)	13	0.2	AGG(S)	3	0.07
GUU(V)	82	2.09	GCU(A)	34	1.6	GAU(D)	55	1.67	GGU(G)	75	1.65
GUC(V)	9	0.23	GCC(A)	1	0.05	GAC(D)	11	0.33	GGC(G)	3	0.07
GUA(V)	61	1.55	GCA(A)	49	2.31	GAA(E)	66	1.76	GGA(G)	83	1.82
GUG(V)	5	0.13	GCG(A)	1	0.05	GAG(E)	9	0.24	GGG(G)	21	0.46
Average# codons=3650
H: Mileewa holomacula
Codon	Count	RSCU	Codon	Count	RSCU	Codon	Count	RSCU	Codon	Count	RSCU
UUU(F)	306	1.73	UCU(S)	99	2.27	UAU(Y)	143	1.57	UGU(C)	58	1.87
UUC(F)	47	0.27	UCC(S)	6	0.14	UAC(Y)	39	0.43	UGC(C)	4	0.13
UUA(L)	326	3.95	UCA(S)	116	2.66	UAA(*)	9	1.8	UGA(W)	75	1.6
UUG(L)	58	0.7	UCG(S)	6	0.14	UAG(*)	1	0.2	UGG(W)	19	0.4
CUU(L)	35	0.42	CCU(P)	57	1.87	CAU(H)	48	1.45	CGU(R)	27	2.12
CUC(L)	3	0.04	CCC(P)	8	0.26	CAC(H)	18	0.55	CGC(R)	0	0
CUA(L)	69	0.84	CCA(P)	57	1.87	CAA(Q)	44	1.66	CGA(R)	22	1.73
CUG(L)	4	0.05	CCG(P)	0	0	CAG(Q)	9	0.34	CGG(R)	2	0.16
AUU(I)	354	1.77	ACU(T)	56	1.4	AAU(N)	133	1.41	AGU(S)	44	1.01
AUC(I)	45	0.23	ACC(T)	13	0.33	AAC(N)	56	0.59	AGC(S)	9	0.21
AUA(M)	310	1.84	ACA(T)	86	2.15	AAA(K)	110	1.77	AGA(S)	67	1.54
AUG(M)	27	0.16	ACG(T)	5	0.12	AAG(K)	14	0.23	AGG(S)	2	0.05
GUU(V)	102	2.18	GCU(A)	40	1.62	GAU(D)	44	1.47	GGU(G)	57	1.25
GUC(V)	6	0.13	GCC(A)	10	0.4	GAC(D)	16	0.53	GGC(G)	9	0.2
GUA(V)	65	1.39	GCA(A)	47	1.9	GAA(E)	64	1.71	GGA(G)	53	1.16
GUG(V)	14	0.3	GCG(A)	2	0.08	GAG(E)	11	0.29	GGG(G)	63	1.38
Average# codons=3649
I: Mileewa jinpingana
Codon	Count	RSCU	Codon	Count	RSCU	Codon	Count	RSCU	Codon	Count	RSCU
UUU(F)	306	1.83	UCU(S)	121	2.7	UAU(Y)	164	1.75	UGU(C)	47	1.57
UUC(F)	29	0.17	UCC(S)	10	0.22	UAC(Y)	23	0.25	UGC(C)	13	0.43
UUA(L)	416	4.81	UCA(S)	111	2.48	UAA(*)	7	1.4	UGA(W)	82	1.8
UUG(L)	38	0.44	UCG(S)	3	0.07	UAG(*)	3	0.6	UGG(W)	9	0.2
CUU(L)	29	0.34	CCU(P)	54	1.79	CAU(H)	52	1.6	CGU(R)	17	1.45
CUC(L)	2	0.02	CCC(P)	9	0.3	CAC(H)	13	0.4	CGC(R)	2	0.17
CUA(L)	32	0.37	CCA(P)	55	1.82	CAA(Q)	51	1.82	CGA(R)	27	2.3
CUG(L)	2	0.02	CCG(P)	3	0.1	CAG(Q)	5	0.18	CGG(R)	1	0.09
AUU(I)	391	1.83	ACU(T)	70	1.9	AAU(N)	156	1.71	AGU(S)	25	0.56
AUC(I)	37	0.17	ACC(T)	9	0.24	AAC(N)	26	0.29	AGC(S)	3	0.07
AUA(M)	306	1.79	ACA(T)	64	1.74	AAA(K)	108	1.74	AGA(S)	82	1.83
AUG(M)	35	0.21	ACG(T)	4	0.11	AAG(K)	16	0.26	AGG(S)	3	0.07
GUU(V)	82	2.16	GCU(A)	32	1.39	GAU(D)	54	1.69	GGU(G)	65	1.39
GUC(V)	1	0.03	GCC(A)	4	0.17	GAC(D)	10	0.31	GGC(G)	7	0.15
GUA(V)	65	1.71	GCA(A)	54	2.35	GAA(E)	63	1.59	GGA(G)	77	1.65
GUG(V)	4	0.11	GCG(A)	2	0.09	GAG(E)	16	0.41	GGG(G)	38	0.81
Average# codons=3645
J: Mileewa lackstripa
Codon	Count	RSCU	Codon	Count	RSCU	Codon	Count	RSCU	Codon	Count	RSCU
UUU(F)	287	1.76	UCU(S)	119	2.58	UAU(Y)	152	1.62	UGU(C)	57	1.78
UUC(F)	39	0.24	UCC(S)	13	0.28	UAC(Y)	36	0.38	UGC(C)	7	0.22
UUA(L)	371	4.2	UCA(S)	111	2.41	UAA(*)	10	1.82	UGA(W)	78	1.7
UUG(L)	47	0.53	UCG(S)	10	0.22	UAG(*)	1	0.18	UGG(W)	14	0.3
CUU(L)	53	0.6	CCU(P)	58	1.93	CAU(H)	50	1.56	CGU(R)	17	1.42
CUC(L)	2	0.02	CCC(P)	8	0.27	CAC(H)	14	0.44	CGC(R)	1	0.08
CUA(L)	52	0.59	CCA(P)	52	1.73	CAA(Q)	48	1.85	CGA(R)	29	2.42
CUG(L)	5	0.06	CCG(P)	2	0.07	CAG(Q)	4	0.15	CGG(R)	1	0.08
AUU(I)	373	1.77	ACU(T)	67	1.85	AAU(N)	174	1.78	AGU(S)	25	0.54
AUC(I)	49	0.23	ACC(T)	12	0.33	AAC(N)	22	0.22	AGC(S)	3	0.07
AUA(M)	290	1.77	ACA(T)	63	1.74	AAA(K)	99	1.74	AGA(S)	85	1.84
AUG(M)	38	0.23	ACG(T)	3	0.08	AAG(K)	15	0.26	AGG(S)	3	0.07
GUU(V)	86	1.95	GCU(A)	40	1.95	GAU(D)	57	1.75	GGU(G)	82	1.79
GUC(V)	8	0.18	GCC(A)	6	0.29	GAC(D)	8	0.25	GGC(G)	4	0.09
GUA(V)	75	1.7	GCA(A)	34	1.66	GAA(E)	56	1.51	GGA(G)	66	1.44
GUG(V)	7	0.16	GCG(A)	2	0.1	GAG(E)	18	0.49	GGG(G)	31	0.68
Average# codons=3649
K: Mileewa lynchi
Codon	Count	RSCU	Codon	Count	RSCU	Codon	Count	RSCU	Codon	Count	RSCU
UUU(F)	319	1.82	UCU(S)	124	2.79	UAU(Y)	160	1.66	UGU(C)	56	1.81
UUC(F)	31	0.18	UCC(S)	11	0.25	UAC(Y)	33	0.34	UGC(C)	6	0.19
UUA(L)	373	4.46	UCA(S)	94	2.12	UAA(*)	11	2	UGA(W)	84	1.81
UUG(L)	41	0.49	UCG(S)	4	0.09	UAG(*)	0	0	UGG(W)	9	0.19
CUU(L)	42	0.5	CCU(P)	54	1.82	CAU(H)	51	1.59	CGU(R)	22	1.76
CUC(L)	2	0.02	CCC(P)	12	0.4	CAC(H)	13	0.41	CGC(R)	1	0.08
CUA(L)	41	0.49	CCA(P)	51	1.71	CAA(Q)	49	1.81	CGA(R)	23	1.84
CUG(L)	3	0.04	CCG(P)	2	0.07	CAG(Q)	5	0.19	CGG(R)	4	0.32
AUU(I)	387	1.78	ACU(T)	72	1.91	AAU(N)	161	1.66	AGU(S)	33	0.74
AUC(I)	47	0.22	ACC(T)	7	0.19	AAC(N)	33	0.34	AGC(S)	4	0.09
AUA(M)	318	1.83	ACA(T)	70	1.85	AAA(K)	108	1.82	AGA(S)	78	1.76
AUG(M)	30	0.17	ACG(T)	2	0.05	AAG(K)	11	0.18	AGG(S)	7	0.16
GUU(V)	76	2.03	GCU(A)	43	2.1	GAU(D)	56	1.7	GGU(G)	72	1.57
GUC(V)	5	0.13	GCC(A)	5	0.24	GAC(D)	10	0.3	GGC(G)	4	0.09
GUA(V)	58	1.55	GCA(A)	34	1.66	GAA(E)	62	1.75	GGA(G)	72	1.57
GUG(V)	11	0.29	GCG(A)	0	0	GAG(E)	9	0.25	GGG(G)	36	0.78
Average# codons=3652
L: Mileewa nii
Codon	Count	RSCU	Codon	Count	RSCU	Codon	Count	RSCU	Codon	Count	RSCU
UUU(F)	327	1.8	UCU(S)	104	2.45	UAU(Y)	155	1.61	UGU(C)	62	1.94
UUC(F)	36	0.2	UCC(S)	4	0.09	UAC(Y)	37	0.39	UGC(C)	2	0.06
UUA(L)	352	4.24	UCA(S)	108	2.55	UAA(*)	9	1.64	UGA(W)	76	1.65
UUG(L)	45	0.54	UCG(S)	11	0.26	UAG(*)	2	0.36	UGG(W)	16	0.35
CUU(L)	48	0.58	CCU(P)	56	1.91	CAU(H)	49	1.56	CGU(R)	17	1.36
CUC(L)	2	0.02	CCC(P)	8	0.27	CAC(H)	14	0.44	CGC(R)	1	0.08
CUA(L)	42	0.51	CCA(P)	50	1.71	CAA(Q)	49	1.85	CGA(R)	31	2.48
CUG(L)	9	0.11	CCG(P)	3	0.1	CAG(Q)	4	0.15	CGG(R)	1	0.08
AUU(I)	398	1.83	ACU(T)	61	1.58	AAU(N)	168	1.69	AGU(S)	38	0.9
AUC(I)	36	0.17	ACC(T)	9	0.23	AAC(N)	31	0.31	AGC(S)	6	0.14
AUA(M)	300	1.86	ACA(T)	82	2.13	AAA(K)	103	1.65	AGA(S)	61	1.44
AUG(M)	23	0.14	ACG(T)	2	0.05	AAG(K)	22	0.35	AGG(S)	7	0.17
GUU(V)	85	2.02	GCU(A)	45	2.17	GAU(D)	54	1.66	GGU(G)	74	1.63
GUC(V)	6	0.14	GCC(A)	4	0.19	GAC(D)	11	0.34	GGC(G)	4	0.09
GUA(V)	64	1.52	GCA(A)	33	1.59	GAA(E)	66	1.76	GGA(G)	76	1.67
GUG(V)	13	0.31	GCG(A)	1	0.05	GAG(E)	9	0.24	GGG(G)	28	0.62
Average# codons=3650
M: Mileewa polymorpha
Codon	Count	RSCU	Codon	Count	RSCU	Codon	Count	RSCU	Codon	Count	RSCU
UUU(F)	367	1.86	UCU(S)	120	2.55	UAU(Y)	149	1.7	UGU(C)	50	1.69
UUC(F)	27	0.14	UCC(S)	11	0.23	UAC(Y)	26	0.3	UGC(C)	9	0.31
UUA(L)	412	4.84	UCA(S)	122	2.59	UAA(*)	11	2	UGA(W)	82	1.76
UUG(L)	37	0.43	UCG(S)	6	0.13	UAG(*)	0	0	UGG(W)	11	0.24
CUU(L)	47	0.55	CCU(P)	53	1.81	CAU(H)	54	1.74	CGU(R)	20	1.63
CUC(L)	0	0	CCC(P)	3	0.1	CAC(H)	8	0.26	CGC(R)	0	0
CUA(L)	15	0.18	CCA(P)	61	2.09	CAA(Q)	44	1.76	CGA(R)	28	2.29
CUG(L)	0	0	CCG(P)	0	0	CAG(Q)	6	0.24	CGG(R)	1	0.08
AUU(I)	412	1.89	ACU(T)	59	1.74	AAU(N)	173	1.68	AGU(S)	26	0.55
AUC(I)	23	0.11	ACC(T)	4	0.12	AAC(N)	33	0.32	AGC(S)	1	0.02
AUA(M)	289	1.86	ACA(T)	70	2.06	AAA(K)	117	1.79	AGA(S)	88	1.87
AUG(M)	21	0.14	ACG(T)	3	0.09	AAG(K)	14	0.21	AGG(S)	3	0.06
GUU(V)	101	2.69	GCU(A)	37	2.03	GAU(D)	46	1.56	GGU(G)	87	2.01
GUC(V)	3	0.08	GCC(A)	7	0.38	GAC(D)	13	0.44	GGC(G)	1	0.02
GUA(V)	40	1.07	GCA(A)	29	1.59	GAA(E)	72	1.87	GGA(G)	65	1.5
GUG(V)	6	0.16	GCG(A)	0	0	GAG(E)	5	0.13	GGG(G)	20	0.46
Average# codons=3648
N: Mileewa decemspina
Codon	Count	RSCU	Codon	Count	RSCU	Codon	Count	RSCU	Codon	Count	RSCU
UUU(F)	382	1.88	UCU(S)	114	2.51	UAU(Y)	144	1.66	UGU(C)	53	1.77
UUC(F)	25	0.12	UCC(S)	8	0.18	UAC(Y)	30	0.34	UGC(C)	7	0.23
UUA(L)	391	4.52	UCA(S)	122	2.69	UAA(*)	12	2	UGA(W)	85	1.83
UUG(L)	50	0.58	UCG(S)	2	0.04	UAG(*)	0	0	UGG(W)	8	0.17
CUU(L)	53	0.61	CCU(P)	59	1.98	CAU(H)	54	1.71	CGU(R)	19	1.52
CUC(L)	0	0	CCC(P)	6	0.2	CAC(H)	9	0.29	CGC(R)	1	0.08
CUA(L)	22	0.25	CCA(P)	48	1.61	CAA(Q)	43	1.65	CGA(R)	27	2.16
CUG(L)	3	0.03	CCG(P)	6	0.2	CAG(Q)	9	0.35	CGG(R)	3	0.24
AUU(I)	401	1.87	ACU(T)	60	1.75	AAU(N)	168	1.7	AGU(S)	24	0.53
AUC(I)	29	0.13	ACC(T)	9	0.26	AAC(N)	30	0.3	AGC(S)	0	0
AUA(M)	276	1.86	ACA(T)	68	1.99	AAA(K)	113	1.74	AGA(S)	92	2.03
AUG(M)	21	0.14	ACG(T)	0	0	AAG(K)	17	0.26	AGG(S)	1	0.02
GUU(V)	88	2.44	GCU(A)	41	2	GAU(D)	46	1.56	GGU(G)	80	1.73
GUC(V)	2	0.06	GCC(A)	1	0.05	GAC(D)	13	0.44	GGC(G)	1	0.02
GUA(V)	50	1.39	GCA(A)	39	1.9	GAA(E)	67	1.79	GGA(G)	89	1.92
GUG(V)	4	0.11	GCG(A)	1	0.05	GAG(E)	8	0.21	GGG(G)	15	0.32
Average# codons=3649
O: Mileewa ussurica
Codon	Count	RSCU	Codon	Count	RSCU	Codon	Count	RSCU	Codon	Count	RSCU
UUU(F)	295	1.77	UCU(S)	92	2.07	UAU(Y)	167	1.68	UGU(C)	56	1.87
UUC(F)	38	0.23	UCC(S)	8	0.18	UAC(Y)	32	0.32	UGC(C)	4	0.13
UUA(L)	364	4.48	UCA(S)	139	3.13	UAA(*)	11	1.83	UGA(W)	81	1.76
UUG(L)	35	0.43	UCG(S)	2	0.05	UAG(*)	1	0.17	UGG(W)	11	0.24
CUU(L)	42	0.52	CCU(P)	46	1.56	CAU(H)	55	1.75	CGU(R)	16	1.28
CUC(L)	3	0.04	CCC(P)	5	0.17	CAC(H)	8	0.25	CGC(R)	1	0.08
CUA(L)	41	0.5	CCA(P)	66	2.24	CAA(Q)	49	1.75	CGA(R)	28	2.24
CUG(L)	3	0.04	CCG(P)	1	0.03	CAG(Q)	7	0.25	CGG(R)	5	0.4
AUU(I)	385	1.82	ACU(T)	59	1.48	AAU(N)	177	1.79	AGU(S)	42	0.95
AUC(I)	39	0.18	ACC(T)	7	0.18	AAC(N)	21	0.21	AGC(S)	3	0.07
AUA(M)	317	1.81	ACA(T)	93	2.34	AAA(K)	108	1.8	AGA(S)	65	1.46
AUG(M)	34	0.19	ACG(T)	0	0	AAG(K)	12	0.2	AGG(S)	4	0.09
GUU(V)	95	2.28	GCU(A)	37	1.72	GAU(D)	50	1.61	GGU(G)	85	1.87
GUC(V)	8	0.19	GCC(A)	1	0.05	GAC(D)	12	0.39	GGC(G)	2	0.04
GUA(V)	56	1.34	GCA(A)	48	2.23	GAA(E)	63	1.8	GGA(G)	61	1.34
GUG(V)	8	0.19	GCG(A)	0	0	GAG(E)	7	0.2	GGG(G)	34	0.75
Average# codons=3645
P: Mileewa zhangi
Codon	Count	RSCU	Codon	Count	RSCU	Codon	Count	RSCU	Codon	Count	RSCU
UUU(F)	343	1.79	UCU(S)	101	2.24	UAU(Y)	157	1.74	UGU(C)	53	1.77
UUC(F)	41	0.21	UCC(S)	0	0	UAC(Y)	23	0.26	UGC(C)	7	0.23
UUA(L)	384	4.67	UCA(S)	135	2.99	UAA(*)	10	1.67	UGA(W)	85	1.89
UUG(L)	29	0.35	UCG(S)	6	0.13	UAG(*)	2	0.33	UGG(W)	5	0.11
CUU(L)	47	0.57	CCU(P)	52	1.76	CAU(H)	54	1.71	CGU(R)	21	1.75
CUC(L)	2	0.02	CCC(P)	1	0.03	CAC(H)	9	0.29	CGC(R)	0	0
CUA(L)	30	0.37	CCA(P)	63	2.14	CAA(Q)	47	1.71	CGA(R)	25	2.08
CUG(L)	1	0.01	CCG(P)	2	0.07	CAG(Q)	8	0.29	CGG(R)	2	0.17
AUU(I)	394	1.86	ACU(T)	64	1.71	AAU(N)	175	1.75	AGU(S)	33	0.73
AUC(I)	30	0.14	ACC(T)	9	0.24	AAC(N)	25	0.25	AGC(S)	2	0.04
AUA(M)	287	1.82	ACA(T)	76	2.03	AAA(K)	118	1.83	AGA(S)	82	1.82
AUG(M)	28	0.18	ACG(T)	1	0.03	AAG(K)	11	0.17	AGG(S)	2	0.04
GUU(V)	84	2.14	GCU(A)	36	1.71	GAU(D)	56	1.75	GGU(G)	84	1.86
GUC(V)	4	0.1	GCC(A)	2	0.1	GAC(D)	8	0.25	GGC(G)	1	0.02
GUA(V)	64	1.63	GCA(A)	44	2.1	GAA(E)	66	1.89	GGA(G)	81	1.79
GUG(V)	5	0.13	GCG(A)	2	0.1	GAG(E)	4	0.11	GGG(G)	15	0.33
Average# codons=3638
Q: Ujna liangae
Codon	Count	RSCU	Codon	Count	RSCU	Codon	Count	RSCU	Codon	Count	RSCU
UUU(F)	338	1.83	UCU(S)	127	2.72	UAU(Y)	157	1.7	UGU(C)	59	1.74
UUC(F)	31	0.17	UCC(S)	7	0.15	UAC(Y)	28	0.3	UGC(C)	9	0.26
UUA(L)	411	4.74	UCA(S)	117	2.5	UAA(*)	9	1.8	UGA(W)	82	1.84
UUG(L)	36	0.42	UCG(S)	6	0.13	UAG(*)	1	0.2	UGG(W)	7	0.16
CUU(L)	38	0.44	CCU(P)	52	1.75	CAU(H)	56	1.81	CGU(R)	20	1.63
CUC(L)	5	0.06	CCC(P)	1	0.03	CAC(H)	6	0.19	CGC(R)	4	0.33
CUA(L)	26	0.3	CCA(P)	63	2.12	CAA(Q)	49	1.85	CGA(R)	22	1.8
CUG(L)	4	0.05	CCG(P)	3	0.1	CAG(Q)	4	0.15	CGG(R)	3	0.24
AUU(I)	383	1.91	ACU(T)	73	2.1	AAU(N)	174	1.8	AGU(S)	32	0.68
AUC(I)	19	0.09	ACC(T)	4	0.12	AAC(N)	19	0.2	AGC(S)	4	0.09
AUA(M)	282	1.79	ACA(T)	61	1.76	AAA(K)	86	1.54	AGA(S)	79	1.69
AUG(M)	33	0.21	ACG(T)	1	0.03	AAG(K)	26	0.46	AGG(S)	2	0.04
GUU(V)	108	2.4	GCU(A)	49	2.33	GAU(D)	64	1.8	GGU(G)	77	1.69
GUC(V)	2	0.04	GCC(A)	3	0.14	GAC(D)	7	0.2	GGC(G)	4	0.09
GUA(V)	65	1.44	GCA(A)	32	1.52	GAA(E)	57	1.61	GGA(G)	75	1.65
GUG(V)	5	0.11	GCG(A)	0	0	GAG(E)	14	0.39	GGG(G)	26	0.57
Average# codons=3647

## Sheet: Table S5
Table S5. The quantity and relative frequencies of codons corresponding to each amino acid within the protein-coding genes (PCGs) of the 17 newly sequenced mitogenomes of Mileewinae.
	Mileewa branchiuma		Mileewa zhangi		Mileewa lackstripa		Mileewa ussurica		Mileewa exsertocaputa		Mileewa decemspina		Mileewa holomacula		Mileewa nii		Mileewa anchora		Ujna liangae		Mileewa lynchi		Mileewa jinpingana		Mileewa digitata hy		Mileewa gaoligongana		Mileewa digitata dy		Mileewa polymorpha		Mileewa damingana
AA	Count	%	Count	%	Count	%	Count	%	Count	%	Count	%	Count	%	Count	%	Count	%	Count	%	Count	%	Count	%	Count	%	Count	%	Count	%	Count	%	Count	%
Ala(A)	85	2.34	84	2.32	82	2.25	86	2.37	75	2.06	82	2.25	99	2.72	83	2.28	83	2.28	84	2.31	82	2.25	92	2.53	84	2.31	85	2.34	84	2.31	73	2.01	87	2.4
Cys(C)	60	1.65	60	1.65	64	1.76	60	1.65	62	1.7	60	1.65	62	1.7	64	1.76	63	1.73	68	1.87	62	1.7	60	1.65	56	1.54	61	1.68	56	1.54	59	1.62	62	1.71
Asp(D)	64	1.76	64	1.77	65	1.79	62	1.71	61	1.68	59	1.62	60	1.65	65	1.79	61	1.68	71	1.95	66	1.81	64	1.76	56	1.54	66	1.81	56	1.54	59	1.62	66	1.82
Glu(E)	71	1.95	70	1.93	74	2.03	70	1.93	74	2.03	75	2.06	75	2.06	75	2.06	76	2.09	71	1.95	71	1.95	79	2.17	80	2.2	75	2.06	80	2.2	77	2.12	68	1.87
Phe(F)	351	9.66	384	10.59	326	8.96	333	9.17	353	9.71	407	11.19	353	9.7	363	9.98	388	10.66	369	10.15	350	9.61	335	9.22	402	11.06	336	9.23	400	11	394	10.83	371	10.21
Gly(G)	179	4.92	181	4.99	183	5.03	182	5.01	178	4.89	185	5.09	182	5	182	5	180	4.95	182	5	184	5.05	187	5.14	180	4.95	182	5	180	4.95	173	4.76	183	5.04
His(H)	63	1.73	63	1.74	64	1.76	63	1.73	61	1.68	63	1.73	66	1.81	63	1.73	64	1.76	62	1.7	64	1.76	65	1.79	62	1.71	61	1.68	63	1.73	62	1.7	65	1.79
Ile(I)	443	12.19	424	11.69	422	11.6	424	11.67	433	11.91	430	11.82	399	10.96	434	11.93	463	12.72	402	11.05	434	11.92	428	11.77	431	11.85	428	11.76	430	11.83	435	11.96	427	11.76
Lys(K)	127	3.49	129	3.56	114	3.13	120	3.3	126	3.46	130	3.57	124	3.41	125	3.44	125	3.43	112	3.08	119	3.27	124	3.41	130	3.58	128	3.52	131	3.6	131	3.6	121	3.33
Leu2(L2)	380	10.45	413	11.39	418	11.49	399	10.98	395	10.86	441	12.13	384	10.55	397	10.91	430	11.81	447	12.29	414	11.37	454	12.49	435	11.96	447	12.28	443	12.18	449	12.35	427	11.76
Leu1(L1)	104	2.86	80	2.21	112	3.08	89	2.45	103	2.83	78	2.14	111	3.05	101	2.78	81	2.23	73	2.01	88	2.42	65	1.79	62	1.71	65	1.79	59	1.62	62	1.7	70	1.93
Met(M)	337	9.27	315	8.69	328	9.02	351	9.66	341	9.38	297	8.17	337	9.26	323	8.88	309	8.49	315	8.66	348	9.56	341	9.38	316	8.69	343	9.43	318	8.75	310	8.52	322	8.87
Asn(N)	189	5.2	200	5.52	196	5.39	198	5.45	197	5.42	198	5.44	189	5.19	199	5.47	195	5.36	193	5.31	194	5.33	182	5.01	203	5.58	189	5.19	203	5.58	206	5.66	205	5.64
Pro(P)	117	3.22	118	3.25	120	3.3	118	3.25	119	3.27	119	3.27	122	3.35	117	3.22	122	3.35	119	3.27	119	3.27	121	3.33	117	3.22	119	3.27	117	3.22	117	3.22	119	3.28
Gln(Q)	54	1.49	55	1.52	52	1.43	56	1.54	53	1.46	52	1.43	53	1.46	53	1.46	52	1.43	53	1.46	54	1.48	56	1.54	51	1.4	56	1.54	50	1.38	50	1.37	59	1.62
Arg(R)	50	1.38	48	1.32	48	1.32	50	1.38	50	1.37	50	1.37	51	1.4	50	1.37	50	1.37	49	1.35	50	1.37	47	1.29	50	1.38	48	1.32	50	1.38	49	1.35	48	1.32
Ser2(S2)	251	6.91	242	6.67	253	6.95	241	6.63	242	6.65	246	6.76	227	6.24	227	6.24	239	6.57	257	7.07	233	6.4	245	6.74	241	6.63	247	6.79	242	6.66	259	7.12	240	6.61
Ser1(S1)	112	3.08	119	3.28	116	3.19	114	3.14	124	3.41	117	3.22	122	3.35	112	3.08	117	3.21	117	3.22	122	3.35	113	3.11	119	3.27	114	3.13	118	3.25	118	3.24	111	3.06
Thr(T)	157	4.32	150	4.14	145	3.99	159	4.38	146	4.01	137	3.77	160	4.4	154	4.23	139	3.82	139	3.82	151	4.15	147	4.04	130	3.58	151	4.15	128	3.52	136	3.74	156	4.3
Val(V)	147	4.04	157	4.33	176	4.84	167	4.6	158	4.34	144	3.96	187	5.14	168	4.62	140	3.85	180	4.95	150	4.12	152	4.18	158	4.35	157	4.31	155	4.26	150	4.12	151	4.16
Trp(W)	90	2.48	90	2.48	92	2.53	92	2.53	92	2.53	93	2.56	94	2.58	92	2.53	91	2.5	89	2.45	93	2.55	91	2.5	90	2.48	92	2.53	90	2.48	93	2.56	92	2.53
Tyr(Y)	204	5.61	180	4.96	188	5.17	199	5.48	194	5.33	174	4.78	182	5	192	5.28	172	4.73	185	5.09	193	5.3	187	5.14	183	5.03	189	5.19	183	5.03	175	4.81	182	5.01
Total (exclude the stop codons)	3635		3626		3638		3633		3637		3637		3639		3639		3640		3637		3641		3635		3636		3639		3636		3637		3632

## Sheet: Table S6
Table S6. Optimal partitioning strategies and substitution models employed in Bayesian Inference (BI) and Maximum Likelihood (ML) phylogenetic analyses.
	Subset	Partition names	Best Model
PCGsRNA_ML	1	atp6_codon1, nad3_codon1, nad6_codon1	GTR+F+I+G4
	2	atp6_codon2, nad3_codon2	TVM+F+I+I+R3
	3	atp6_codon3, cox3_codon3	HKY+F+I+I+R4
	4	atp8_codon1	HKY+F+I+G4
	5	atp8_codon2	TIM3+F+I+G4
	6	atp8_codon3	HKY+F+R3
	7	cox1_codon1	GTR+F+I+G4
	8	cox1_codon2, cytb_codon2	GTR+F+I+I+R2
	9	cox1_codon3	TVM+F+I+I+R4
	10	cox2_codon1	GTR+F+I+G4
	11	cox2_codon2, nad6_codon2	GTR+F+R3
	12	cox2_codon3, nad3_codon3, nad6_codon3	TVM+F+R3
	13	cox3_codon1, cytb_codon1	GTR+F+I+G4
	14	cox3_codon2, nad1_codon2	TVM+F+I+I+R3
	15	cytb_codon3	TVM+F+I+I+R4
	16	nad1_codon1	GTR+F+I+G4
	17	nad1_codon3	TN+F+I+I+R3
	18	nad2_codon1	TIM2+F+I+G4
	19	nad2_codon2	TVM+F+I+I+R2
	20	nad2_codon3	TIM3+F+R4
	21	nad4L_codon1, nad5_codon1	TIM2+F+I+I+R3
	22	nad4L_codon2, nad5_codon2	GTR+F+I+I+R2
	23	nad4L_codon3	TPM2u+F+G4
	24	nad4_codon1	TVM+F+I+G4
	25	nad4_codon2	TVM+F+I+I+R3
	26	nad4_codon3	HKY+F+R4
	27	nad5_codon3	TN+F+R4
	28	rrnL, rrnS	GTR+F+I+G4
PCGsRNA_BI	1	atp6_codon1, nad3_codon1, nad6_codon1	GTR+F+I+G4
	2	atp6_codon2, nad3_codon2	GTR+F+I+G4
	3	atp6_codon3	GTR+F+G4
	4	atp8_codon1	HKY+F+I+G4
	5	atp8_codon2	GTR+F+I+G4
	6	atp8_codon3	HKY+F+G4
	7	cox1_codon1	GTR+F+I+G4
	8	cox1_codon2, cytb_codon2	GTR+F+I+G4
	9	cox1_codon3	HKY+F+I+G4
	10	cox2_codon1	GTR+F+I+G4
	11	cox2_codon2, nad6_codon2	GTR+F+I+G4
	12	cox2_codon3	HKY+F+G4
	13	cox3_codon1, cytb_codon1	GTR+F+I+G4
	14	cox3_codon2, nad1_codon2	GTR+F+I+G4
	15	cox3_codon3, nad3_codon3, nad6_codon3	HKY+F+I+G4
	16	cytb_codon3	GTR+F+I+G4
	17	nad1_codon1	GTR+F+I+G4
	18	nad1_codon3	HKY+F+I+G4
	19	nad2_codon1	GTR+F+I+G4
	20	nad2_codon2	GTR+F+G4
	21	nad2_codon3	GTR+F+G4
	22	nad4L_codon1, nad5_codon1	GTR+F+I+G4
	23	nad4L_codon2, nad5_codon2	GTR+F+I+G4
	24	nad4L_codon3	HKY+F+G4
	25	nad4_codon1	GTR+F+I+G4
	26	nad4_codon2	GTR+F+I+G4
	27	nad4_codon3	GTR+F+I+G4
	28	nad5_codon3	GTR+F+G4
	29	rrnL, rrnS	GTR+F+I+G4
PCGs12RNA_ML	1	atp6_codonA	GTR+F+R3
	2	atp6_codonB	GTR+F+R2
	3	atp8_codonA	HKY+F+I+G4
	4	atp8_codonB	TIM3+F+I+G4
	5	cox1_codonA	GTR+F+I+G4
	6	cox1_codonB, cytb_codonB	GTR+F+I+I+R2
	7	cox2_codonA	GTR+F+I+G4
	8	cox2_codonB	GTR+F+I+I+R2
	9	cox3_codonA, cytb_codonA	GTR+F+I+I+R3
	10	cox3_codonB, nad1_codonB	TVM+F+I+I+R3
	11	nad1_codonA	GTR+F+I+G4
	12	nad2_codonA	TIM2+F+I+G4
	13	nad2_codonB	TVM+F+I+I+R2
	14	nad3_codonA, nad6_codonA	GTR+F+I+G4
	15	nad3_codonB	TVM+F+G4
	16	nad4L_codonA	TIM2+F+I+G4
	17	nad4L_codonB, nad5_codonB	GTR+F+I+I+R2
	18	nad4_codonA, nad5_codonA	GTR+F+I+G4
	19	nad4_codonB	TVM+F+I+I+R3
	20	nad6_codonB	TVM+F+R3
	21	rrnL, rrnS	GTR+F+I+G4
PCGs12RNA_BI	1	atp6_codonA	GTR+F+I+G4
	2	atp6_codonB	GTR+F+I+G4
	3	atp8_codonA	HKY+F+I+G4
	4	atp8_codonB	GTR+F+I+G4
	5	cox1_codonA	GTR+F+I+G4
	6	cox1_codonB, cytb_codonB	GTR+F+I+G4
	7	cox2_codonA	GTR+F+I+G4
	8	cox2_codonB	GTR+F+I+G4
	9	cox3_codonA, cytb_codonA	GTR+F+I+G4
	10	cox3_codonB, nad1_codonB	GTR+F+I+G4
	11	nad1_codonA	GTR+F+I+G4
	12	nad2_codonA	GTR+F+I+G4
	13	nad2_codonB	GTR+F+G4
	14	nad3_codonA, nad6_codonA	GTR+F+I+G4
	15	nad3_codonB	GTR+F+G4
	16	nad4L_codonA	GTR+F+I+G4
	17	nad4L_codonB, nad5_codonB	GTR+F+I+G4
	18	nad4_codonA, nad5_codonA	GTR+F+I+G4
	19	nad4_codonB	GTR+F+I+G4
	20	nad6_codonB	GTR+F+I+G4
	21	rrnL, rrnS	GTR+F+I+G4
PCGs_ML	1	atp6_codon1	GTR+F+I+G4
	2	atp6_codon2, nad3_codon2	TVM+F+I+I+R3
	3	atp6_codon3, cox1_codon3	TPM2u+F+R5
	4	atp8_codon1	HKY+F+I+G4
	5	atp8_codon2	TIM3+F+I+G4
	6	atp8_codon3	HKY+F+R3
	7	cox1_codon1	GTR+F+I+G4
	8	cox1_codon2, cytb_codon2	GTR+F+I+I+R2
	9	cox2_codon1	GTR+F+I+G4
	10	cox2_codon2, nad6_codon2	GTR+F+R3
	11	cox2_codon3, nad3_codon3, nad6_codon3	TPM2u+F+R3
	12	cox3_codon1, cytb_codon1	GTR+F+I+I+R3
	13	cox3_codon2, nad1_codon2	TVM+F+I+I+R3
	14	cox3_codon3	TPM3u+F+I+G4
	15	cytb_codon3	TVM+F+I+I+R4
	16	nad1_codon1	GTR+F+I+G4
	17	nad1_codon3	TN+F+I+I+R3
	18	nad2_codon1	TIM2+F+I+G4
	19	nad2_codon2	TVM+F+I+I+R2
	20	nad2_codon3	TIM3+F+R4
	21	nad3_codon1, nad6_codon1	GTR+F+I+G4
	22	nad4L_codon1, nad4_codon1, nad5_codon1	GTR+F+I+I+R3
	23	nad4L_codon2, nad5_codon2	GTR+F+I+I+R2
	24	nad4L_codon3	TPM2u+F+R3
	25	nad4_codon2	TVM+F+I+G4
	26	nad4_codon3	HKY+F+R4
	27	nad5_codon3	TN+F+R4
PCGs_BI	1	atp6_codon1, nad3_codon1, nad6_codon1	GTR+F+I+G4
	2	atp6_codon2, nad3_codon2	GTR+F+I+G4
	3	atp6_codon3, cox3_codon3	GTR+F+I+G4
	4	atp8_codon1	HKY+F+I+G4
	5	atp8_codon2	GTR+F+I+G4
	6	atp8_codon3	HKY+F+G4
	7	cox1_codon1	GTR+F+I+G4
	8	cox1_codon2, cytb_codon2	GTR+F+I+G4
	9	cox1_codon3, nad3_codon3	GTR+F+I+G4
	10	cox2_codon1	GTR+F+I+G4
	11	cox2_codon2, nad6_codon2	GTR+F+I+G4
	12	cox2_codon3, nad6_codon3	HKY+F+G4
	13	cox3_codon1, cytb_codon1	GTR+F+I+G4
	14	cox3_codon2, nad1_codon2	GTR+F+I+G4
	15	cytb_codon3	GTR+F+I+G4
	16	nad1_codon1	GTR+F+I+G4
	17	nad1_codon3	HKY+F+I+G4
	18	nad2_codon1	GTR+F+I+G4
	19	nad2_codon2	GTR+F+G4
	20	nad2_codon3	GTR+F+G4
	21	nad4L_codon1, nad5_codon1	GTR+F+I+G4
	22	nad4L_codon2, nad5_codon2	GTR+F+I+G4
	23	nad4L_codon3	HKY+F+G4
	24	nad4_codon1	GTR+F+I+G4
	25	nad4_codon2	GTR+F+I+G4
	26	nad4_codon3, nad5_codon3	HKY+F+I+G4

## Sheet: Table S7
Table S7. The nonsynonymous substitutions (Ka) to synonymous substitutions (Ks) and nucleotide diversity (Pi) values calculated from the protein-coding genes (PCGs) of the mitochondrial genomes of 27 Mileewinae species.
Genes	ka	ks	ka/ks	pi
ATP6	0.14509	0.4935	0.294002	0.21993
ATP8	0.3154	0.34799	0.906348	0.3158
COX1	0.05304	0.49623	0.106886	0.15234
COX2	0.12321	0.48766	0.252656	0.19467
COX3	0.10446	0.46912	0.222672	0.18094
CYTB	0.10392	0.49814	0.208616	0.18782
ND1	0.1111	0.39454	0.281594	0.16981
ND2	0.2222	0.43063	0.515988	0.26508
ND3	0.1499	0.42745	0.350684	0.2032
ND4	0.17551	0.37747	0.464964	0.21658
ND4L	0.12913	0.34977	0.369185	0.17416
ND5	0.14321	0.39005	0.367158	0.1945
ND6	0.19547	0.41859	0.466972	0.23776

## Sheet: Table S8
Table S8. Pairwise genetic distances of 27 Mileewinae species calculated based on the cox1 gene using the Kimura 2-parameter model.
Mileewa alara		0.011133	0.0122241	0.0104255	0.0112778	0.0125999	0.00990789	0.0102836	0.011114	0.0119669	0.011913	0.0128227	0.0121353	0.0115601	0.0107091	0.0124282	0.0108763	0.0122251	0.0104128	0.0102073	0.0111165	0.0130891	0.0103997	0.011331	0.0114158	0.0121093	0.0127936	0.0119867
Mileewa albovittata	0.179187		0.0104018	0.0109048	0.0114154	0.0119461	0.00964563	0.0100446	0.0109317	0.0110725	0.011765	0.0116435	0.0118575	0.0116355	0.00995446	0.00977752	0.0106549	0.00987584	0.011112	0.0105105	0.00947158	0.0123649	0.0105902	0.00969695	0.0117243	0.0111452	0.0118059	0.0119662
Mileewa amplimacula	0.177876	0.163092		0.0111444	0.0119034	0.0127257	0.0110413	0.0111047	0.0111702	0.0115947	0.0118727	0.0120524	0.0117447	0.0112756	0.0109071	0.00847853	0.0105661	0.00823648	0.0115565	0.0110544	0.0105769	0.0118392	0.0108425	0.0107397	0.0122759	0.0109849	0.0125375	0.0130584
Mileewa anchora	0.169204	0.160169	0.176895		0.0117116	0.0111023	0.0088492	0.00887435	0.0111098	0.0121786	0.0103683	0.0122559	0.0117676	0.0106715	0.0103104	0.0111293	0.00971488	0.0111462	0.00986658	0.00962892	0.00983839	0.0132538	0.00927051	0.0100263	0.0115474	0.0107996	0.0117835	0.0119929
Mileewa branchiuma	0.187674	0.173607	0.177509	0.17352		0.0125691	0.0108124	0.0111819	0.0115492	0.0120051	0.0109414	0.011994	0.0121648	0.0120833	0.0113282	0.011525	0.0106923	0.0115699	0.0116561	0.0105468	0.0110327	0.0128605	0.0107804	0.011196	0.0118412	0.011321	0.0135005	0.0117639
Mileewa damingana	0.190756	0.178189	0.195321	0.16664	0.202917		0.0105261	0.0106012	0.0120735	0.01049	0.0113537	0.0101236	0.0109336	0.0114053	0.0109871	0.012609	0.0117298	0.0126627	0.0118978	0.0114919	0.0108949	0.0138423	0.0114863	0.0113053	0.00895442	0.0113411	0.0103268	0.0101776
Mileewa digitata dy	0.157875	0.153853	0.167351	0.112711	0.168476	0.165009		0.00318427	0.010304	0.0104771	0.0104214	0.0111781	0.0112774	0.00868291	0.0104007	0.00992126	0.00886117	0.00959934	0.00902035	0.00866348	0.00961341	0.0121332	0.00821773	0.00965011	0.0107655	0.00982983	0.0113531	0.0106193
Mileewa digitata hy	0.167644	0.157856	0.172264	0.113439	0.177653	0.173213	0.0171976		0.0107153	0.010488	0.0105564	0.0109611	0.0112757	0.00855153	0.0105169	0.0102164	0.00908715	0.00987353	0.00939332	0.00931916	0.00942867	0.0119762	0.00834918	0.00967282	0.0110517	0.0101619	0.0116442	0.0111102
Mileewa exsertocaputa	0.176079	0.158088	0.17439	0.172602	0.176143	0.181781	0.170167	0.175937		0.0120184	0.0114848	0.0113567	0.012612	0.0112717	0.0112563	0.0108825	0.0110135	0.0108394	0.0107307	0.0113686	0.0111962	0.0122847	0.010898	0.010672	0.011749	0.0110135	0.0123214	0.0123119
Mileewa gaoligongana	0.198408	0.173213	0.180905	0.178961	0.201982	0.151333	0.172327	0.178932	0.186733		0.0124356	0.00734508	0.00947955	0.0116162	0.0119504	0.0119063	0.0122774	0.0120928	0.0115248	0.0111663	0.0107674	0.0120895	0.01159	0.0115138	0.010295	0.0112355	0.0106492	0.0104629
Mileewa holomacula	0.175234	0.185164	0.185326	0.167015	0.173367	0.197969	0.16396	0.169842	0.185863	0.206337		0.012383	0.0120287	0.0111788	0.0111793	0.0112307	0.0105453	0.0115122	0.011555	0.0106991	0.0107993	0.0130958	0.0101965	0.0104756	0.0129213	0.0107543	0.0128185	0.0125236
Mileewa jinpingana	0.196007	0.179867	0.187616	0.189791	0.20362	0.148966	0.173189	0.178161	0.197169	0.0852147	0.200453		0.0107729	0.012451	0.0119737	0.0114429	0.0114239	0.0113741	0.0118705	0.0114743	0.0121906	0.0125495	0.0112763	0.0121126	0.00964422	0.0102685	0.0105504	0.0104039
Mileewa lackstripa	0.207218	0.200824	0.202208	0.189801	0.21507	0.17093	0.188909	0.198228	0.213192	0.143396	0.20111	0.153022		0.0125353	0.0119171	0.0120658	0.0114246	0.0119786	0.0113872	0.0107	0.0104072	0.0128898	0.0120008	0.0103723	0.0106124	0.0124782	0.011471	0.0107162
Mileewa lamellata	0.179985	0.167667	0.176705	0.124334	0.184226	0.180676	0.099044	0.102077	0.174306	0.181421	0.182661	0.19241	0.202581		0.0113076	0.0112719	0.00902331	0.011161	0.00935985	0.00975877	0.0106943	0.0127788	0.00938959	0.010942	0.0125215	0.0114018	0.0124004	0.0120903
Mileewa lynchi	0.15963	0.140475	0.164945	0.154667	0.159035	0.170119	0.151473	0.153872	0.164517	0.184766	0.175362	0.190939	0.199396	0.15714		0.0108487	0.00944229	0.0104808	0.00987186	0.00963802	0.00935657	0.0126249	0.010697	0.00970271	0.011714	0.0103534	0.0110753	0.0113828
Mileewa margheritae	0.182474	0.144737	0.0933316	0.16679	0.171038	0.191483	0.148833	0.153743	0.168505	0.180417	0.17755	0.182148	0.199208	0.171331	0.164279		0.0105339	0.00329281	0.0108227	0.0104212	0.0101901	0.0118728	0.010424	0.0105458	0.0124843	0.0103226	0.0123653	0.0118982
Mileewa mira	0.178471	0.158782	0.175469	0.136815	0.169495	0.187385	0.126649	0.129708	0.164572	0.182313	0.182969	0.187351	0.200838	0.121298	0.153386	0.168315		0.0103502	0.00914	0.00907073	0.00977814	0.0131843	0.00920299	0.00956193	0.0115127	0.0115395	0.0111042	0.0112786
Mileewa nii	0.182723	0.142753	0.0922353	0.163829	0.168922	0.190029	0.145212	0.150899	0.169525	0.184067	0.179475	0.18326	0.198582	0.169982	0.162056	0.0172597	0.166153		0.0106389	0.0102097	0.0100843	0.0117508	0.0099556	0.0104055	0.012094	0.00988997	0.0125696	0.0122305
Mileewa polymorpha	0.177653	0.175002	0.185258	0.129829	0.182692	0.186635	0.119697	0.122844	0.180854	0.177269	0.189276	0.189034	0.194142	0.121212	0.160336	0.177303	0.119726	0.173441		0.00831501	0.0105319	0.0125704	0.00951464	0.0104331	0.0110615	0.0101149	0.0111464	0.0112325
Mileewa ponta	0.161373	0.152372	0.177945	0.121234	0.162981	0.166907	0.109823	0.115981	0.177069	0.184171	0.170054	0.17515	0.189389	0.121995	0.148548	0.174235	0.128451	0.172881	0.124351		0.00966621	0.0127852	0.00916815	0.00964784	0.0107502	0.00945674	0.0122757	0.0114113
Mileewa rufivena	0.166007	0.141055	0.165321	0.150551	0.162704	0.180726	0.151345	0.152913	0.167793	0.184766	0.165348	0.188965	0.182258	0.161864	0.13186	0.153612	0.147448	0.158807	0.166029	0.147598		0.0120979	0.0100468	0.00307665	0.0124312	0.0110967	0.01125	0.0113122
Mileewa sharpa	0.228576	0.203343	0.219219	0.209396	0.220113	0.212298	0.189751	0.193121	0.215636	0.193979	0.234182	0.199895	0.218903	0.201603	0.20762	0.200718	0.216297	0.204468	0.204252	0.206203	0.206841		0.0122799	0.0121353	0.0141186	0.0123202	0.0130358	0.0132214
Mileewa decemspina	0.155444	0.154529	0.174255	0.124774	0.166755	0.173951	0.0960772	0.102818	0.174231	0.186415	0.170054	0.177276	0.198237	0.108748	0.147484	0.167326	0.122729	0.16106	0.120219	0.117296	0.149724	0.195649		0.0100331	0.011549	0.0103109	0.0113424	0.0114365
Mileewa ussurica	0.166029	0.141069	0.170365	0.150517	0.163474	0.185743	0.152099	0.155291	0.167766	0.186423	0.166882	0.188092	0.18225	0.165895	0.138968	0.156157	0.144195	0.160538	0.167583	0.149975	0.0145095	0.208538	0.1473		0.012505	0.0111238	0.011324	0.0113063
Mileewa zhangi	0.176754	0.1774	0.205588	0.185673	0.200117	0.115624	0.186396	0.193981	0.184956	0.145021	0.216896	0.145749	0.180057	0.195726	0.179867	0.207644	0.192447	0.20442	0.205225	0.176002	0.191499	0.216633	0.188067	0.183926		0.0115263	0.0104438	0.0107051
Processina sexmaculata	0.18187	0.172556	0.190394	0.164441	0.177572	0.184152	0.145021	0.152285	0.17884	0.182414	0.182037	0.177478	0.196846	0.151716	0.157039	0.174967	0.159102	0.171003	0.163799	0.147018	0.161847	0.203374	0.15463	0.165121	0.180138		0.0128804	0.0117108
Ujna liangae	0.214668	0.191476	0.210314	0.190605	0.222773	0.161028	0.18723	0.193113	0.204468	0.15607	0.21934	0.160903	0.178075	0.199094	0.193284	0.206607	0.188929	0.208567	0.188977	0.190073	0.183926	0.211935	0.190585	0.18813	0.172361	0.216307		0.00987957
Ujna puerana	0.196794	0.1918	0.222937	0.184935	0.197969	0.162764	0.166584	0.17149	0.200295	0.152935	0.209978	0.1538	0.167583	0.190029	0.186051	0.207696	0.183203	0.208858	0.184914	0.179326	0.185743	0.211954	0.183141	0.189051	0.168412	0.195116	0.143396

## Sheet: Table S9
Table S9. Pairwise genetic distances of 27 Mileewinae species calculated based on the cox1 gene using the No. of differences model.
Mileewa alara		13.1071	14.5172	12.6171	13.131	14.6378	12.2836	12.5104	12.7344	13.5095	13.8957	14.6967	13.9681	13.7425	12.8494	14.3428	13.1439	14.0097	12.305	12.8281	12.8278	14.4973	12.0806	13.3462	13.4471	14.5042	14.1835	14.1391
Mileewa albovittata	244		12.6696	12.9012	13.7775	13.6147	11.7773	12.1452	13.3228	13.6825	13.5531	14.0379	14.554	14.0379	12.4921	11.96	12.9193	12.2049	13.3584	12.1263	11.9133	14.845	13.0474	12.2007	14.3183	13.3799	13.6058	13.8608
Mileewa amplimacula	242	224		13.3132	14.1035	14.2914	13.179	13.1719	12.7971	13.589	13.5021	13.8044	13.8379	13.8883	13.2472	11.2592	12.7931	11.0834	13.4775	13.0439	12.821	13.7963	12.8628	12.843	14.0378	12.7792	14.3136	14.4849
Mileewa anchora	232	221	241		13.8163	12.9787	11.4707	11.5822	13.0766	14.3487	12.1722	14.2664	13.3526	13.3973	12.6573	13.6748	12.3185	13.6665	12.1991	12.1273	12.0622	15.0151	11.7852	12.1773	13.5944	13.1434	13.8001	13.6395
Mileewa branchiuma	254	237	241	237		14.2677	13.0674	13.3071	13.3469	13.7229	13.0489	13.7822	13.9579	14.331	13.8571	13.7255	13.0755	13.8188	14.0666	12.6555	12.9769	14.7459	13.0896	13.1609	13.5215	13.3028	14.9141	13.3058
Mileewa damingana	258	243	263	229	272		13.2489	13.261	13.9776	12.5366	12.3746	12.0931	12.5137	13.2971	13.1829	14.2497	13.7928	14.2344	14.2215	13.9838	12.807	15.5483	13.7335	13.1732	11.8157	13.2409	12.8031	12.4986
Mileewa digitata dy	218	213	229	160	231	227		4.75143	12.542	12.9499	12.409	13.6394	13.226	11.3987	13.1123	12.5554	11.4092	12.423	11.5864	11.4854	11.8917	14.1167	10.4488	11.917	13.6536	12.9832	13.6911	13.087
Mileewa digitata hy	230	218	235	161	242	237	26		12.9431	13.0151	12.5544	13.3477	13.231	11.3584	13.1267	12.6521	11.5173	12.4965	11.7063	12.1287	11.872	13.7412	10.6842	12.0846	13.9465	13.3256	13.898	13.4315
Mileewa exsertocaputa	240	218	238	236	240	247	233	240		14.0314	12.9456	12.9646	13.857	13.3246	13.0704	12.4742	12.9129	12.655	12.6768	13.3074	13.1547	14.1266	12.656	12.8398	14.0043	13.0794	13.7312	14.047
Mileewa gaoligongana	267	237	246	244	271	210	236	244	253		13.6873	9.96953	11.9383	13.5737	13.8278	14.0509	14.527	14.317	13.9206	13.5265	12.9204	14.7099	13.8849	13.6193	13.0803	13.4135	12.7665	12.908
Mileewa holomacula	239	251	251	229	236	266	225	232	251	276		13.872	13.6353	13.3755	12.9428	13.1746	13.0805	13.3474	13.6713	12.5171	12.4216	14.3401	12.0062	12.14	14.1865	12.402	14.1896	13.462
Mileewa jinpingana	264	245	254	257	273	207	237	243	265	123	269		13.3452	14.614	13.7481	13.0193	13.7781	12.9095	14.2088	14.294	14.9392	15.1308	13.4008	14.9595	12.4192	12.6203	12.8674	12.7525
Mileewa lackstripa	277	270	271	257	286	234	256	267	284	200	270	212		14.4914	13.8773	13.9225	13.4587	13.6938	13.594	13.1477	12.6228	14.9401	13.7519	12.6931	13.1345	14.2987	13.7256	12.8361
Mileewa lamellata	245	230	241	175	250	246	142	146	238	247	248	260	272		14.1198	13.6417	11.8426	13.6025	12.2633	12.6476	13.1593	14.8379	12.1262	13.2999	14.5018	14.4294	14.2536	13.9731
Mileewa lynchi	220	196	226	214	219	233	210	213	226	251	239	258	268	217		12.4534	11.8759	12.3993	12.2695	11.9806	12.015	14.8841	13.019	12.2952	14.1257	12.2703	12.8564	13.2042
Mileewa margheritae	247	201	133	228	233	258	206	212	230	245	241	247	267	234	225		12.5994	4.72383	12.7904	12.7656	12.5947	13.6099	12.3813	12.8943	13.9924	12.5247	14.1311	13.4478
Mileewa mira	243	219	239	191	232	254	178	182	226	248	248	254	270	171	212	230		12.4243	12.1079	11.7321	12.3824	14.7557	11.8277	11.9943	13.9124	14.2185	13.1765	13.2869
Mileewa nii	248	199	132	225	231	257	202	209	232	250	244	249	267	233	223	26	228		12.6875	12.6027	12.2795	13.6044	12.0349	12.6654	13.8575	12.3281	14.2456	13.4694
Mileewa polymorpha	242	239	251	182	248	253	169	173	246	242	256	256	262	171	221	241	169	237		10.8046	12.9365	14.5188	12.4009	12.9134	13.0345	12.7106	13.7151	13.4499
Mileewa ponta	222	211	242	171	224	229	156	164	241	250	232	239	256	172	206	237	180	236	175		11.8889	15.0462	11.8493	11.8641	13.0947	12.3374	14.5168	13.7512
Mileewa rufivena	228	197	227	209	224	246	210	212	230	251	227	256	248	223	185	212	205	219	228	205		14.3244	12.0642	4.61979	14.2342	13.308	13.4861	13.8893
Mileewa sharpa	302	273	291	280	292	284	257	261	287	262	308	269	291	271	278	269	288	274	274	276	277		13.9956	14.3413	15.8062	14.4242	14.5725	15.048
Mileewa decemspina	215	214	238	176	229	238	138	147	238	253	233	242	267	155	205	229	173	222	170	166	208	264		12.1016	13.7555	12.7632	13.2204	13.2748
Mileewa ussurica	228	197	233	209	225	252	211	215	230	253	229	255	248	228	194	215	201	221	230	208	22	279	205		14.6647	13.4886	13.5109	13.6909
Mileewa zhangi	241	242	275	252	269	164	253	262	251	202	288	203	245	264	245	277	260	274	275	240	259	289	255	250		13.6714	12.8002	12.9455
Processina sexmaculata	247	236	257	226	242	250	202	211	243	248	247	242	265	210	217	238	219	234	225	204	223	273	214	227	245		14.242	13.9718
Ujna liangae	286	259	281	258	295	222	254	261	274	216	291	222	243	268	261	276	256	279	256	257	250	283	258	255	236	288		12.2576
Ujna puerana	265	259	295	251	266	224	229	235	269	212	280	213	230	257	252	277	249	279	251	244	252	283	249	256	231	263	200

## Sheet: Table S10
Table S10. Pairwise genetic distances of 27 Mileewinae species calculated based on 13 protein-coding genes (PCGs) using the Kimura 2-parameter model.
Mileewa alara		0.00404339	0.00474371	0.00451716	0.00421482	0.0048855	0.00398583	0.00404674	0.00431322	0.00563698	0.00516654	0.00476016	0.00510397	0.00486038	0.00444782	0.00428128	0.00562133	0.00465805	0.0046229	0.00420686	0.00412309	0.00633629	0.00366785	0.00388683	0.00486131	0.00492809	0.00545868	0.00520032
Mileewa albovittata	0.222844		0.00399327	0.00427278	0.00372021	0.00513483	0.0032485	0.0034089	0.00495396	0.00540188	0.0043921	0.00454433	0.00557264	0.00394751	0.00327691	0.00348806	0.00360428	0.00391388	0.00418696	0.00393449	0.00465229	0.00573304	0.00375781	0.00473407	0.00460871	0.00400127	0.00556815	0.00555797
Mileewa amplimacula	0.221435	0.187704		0.00377707	0.00407474	0.00518862	0.00353407	0.00399145	0.00477508	0.0051745	0.00443867	0.00493659	0.00484236	0.00367732	0.00384962	0.00294621	0.00441789	0.00330173	0.00370137	0.00384832	0.00435888	0.00544483	0.00419282	0.00423438	0.00502971	0.00506124	0.00560239	0.00660612
Mileewa anchora	0.221031	0.216614	0.218539		0.00405379	0.00501841	0.0028877	0.00331682	0.00446107	0.00503606	0.00488798	0.00491589	0.00486671	0.00345963	0.00465363	0.0039632	0.00378435	0.00444207	0.00384127	0.00341666	0.00509689	0.00521689	0.00399782	0.00494999	0.00504305	0.00435528	0.00577223	0.00496404
Mileewa branchiuma	0.234826	0.197629	0.191175	0.227305		0.00600702	0.00497373	0.00537039	0.00582725	0.00565817	0.00486037	0.00558451	0.0068644	0.00469093	0.0040735	0.00463349	0.00492228	0.00471442	0.00541195	0.00474796	0.00463089	0.00710627	0.00439238	0.00460148	0.00629986	0.00504105	0.00624469	0.00757042
Mileewa damingana	0.258143	0.255799	0.256199	0.247751	0.265922		0.0058272	0.00607354	0.00526979	0.00496549	0.00580945	0.00553673	0.00367512	0.00503976	0.00547425	0.00500541	0.00527088	0.00508392	0.00586525	0.00525491	0.00589151	0.00601743	0.00476457	0.00607056	0.00367063	0.0051662	0.00551915	0.00602591
Mileewa digitata dy	0.215215	0.206463	0.215317	0.135474	0.224197	0.243234		0.00114488	0.00445698	0.00525016	0.00398819	0.00519795	0.0051023	0.00310421	0.0044209	0.00356975	0.00421185	0.00362706	0.00382554	0.00283328	0.00443132	0.00519015	0.00322155	0.00424833	0.00472832	0.00440511	0.0056956	0.00554241
Mileewa digitata hy	0.21521	0.20742	0.215067	0.134118	0.225068	0.244882	0.0160777		0.00463795	0.0056253	0.00388226	0.00539906	0.00525091	0.00340959	0.00457527	0.00392531	0.00453214	0.00393532	0.00397694	0.00305969	0.00498677	0.00491717	0.00337021	0.00469588	0.00497552	0.00445484	0.00566022	0.00561385
Mileewa exsertocaputa	0.233773	0.199749	0.203271	0.224959	0.212384	0.264288	0.221705	0.222324		0.00536659	0.00468957	0.0054739	0.0054266	0.00465718	0.00509268	0.00416941	0.00464713	0.00441072	0.00423104	0.00455954	0.00568672	0.00775578	0.00509264	0.00524696	0.00547067	0.00518582	0.00539554	0.00662844
Mileewa gaoligongana	0.265304	0.250028	0.252396	0.249086	0.263244	0.198714	0.241117	0.240493	0.261018		0.00510725	0.00279626	0.00422569	0.00534245	0.00544074	0.00506691	0.00547442	0.00532148	0.00514097	0.00589152	0.00658659	0.00692347	0.00588607	0.00659542	0.00510702	0.00515991	0.00583567	0.00580073
Mileewa holomacula	0.231933	0.232194	0.239504	0.224931	0.240846	0.261155	0.229195	0.228833	0.234076	0.263284		0.00494639	0.00569194	0.00453611	0.00537537	0.00469725	0.00512292	0.0042948	0.00447781	0.00404358	0.00433978	0.00641658	0.00562265	0.00405923	0.00621607	0.00425338	0.00576462	0.00502905
Mileewa jinpingana	0.266802	0.252208	0.255264	0.25617	0.270222	0.206652	0.24925	0.249251	0.268681	0.0994987	0.262688		0.00517278	0.00486965	0.00562846	0.00493627	0.00507824	0.00512737	0.00470009	0.00560172	0.00576155	0.00647505	0.00502924	0.00577034	0.00524441	0.0057978	0.00533103	0.00572935
Mileewa lackstripa	0.282337	0.27171	0.272506	0.269812	0.279699	0.219104	0.268523	0.269575	0.27883	0.216768	0.277059	0.224983		0.00577902	0.00531786	0.00549809	0.00544794	0.00591849	0.00523979	0.00504968	0.00565025	0.00564362	0.00517258	0.00551586	0.00425003	0.0051036	0.00507332	0.00502572
Mileewa lamellata	0.218851	0.2114	0.213639	0.137653	0.225259	0.244707	0.133264	0.133603	0.2217	0.243989	0.22545	0.248835	0.272426		0.00452845	0.00389827	0.00369344	0.00432012	0.00339974	0.00334081	0.00517907	0.00578312	0.0031397	0.00506566	0.00547004	0.00430055	0.00566561	0.00561665
Mileewa lynchi	0.21103	0.175141	0.18945	0.213076	0.198294	0.247293	0.209223	0.208503	0.19219	0.24953	0.228723	0.2523	0.263504	0.206831		0.00349909	0.00537706	0.00412305	0.00487638	0.00426514	0.00557447	0.00654588	0.00428409	0.00550732	0.00570148	0.00499153	0.00634146	0.00612743
Mileewa margheritae	0.217995	0.176992	0.100863	0.214166	0.186904	0.254124	0.204102	0.204466	0.199725	0.247633	0.232348	0.2531	0.271124	0.209113	0.18663		0.00411282	0.00142881	0.0038863	0.00384055	0.00482648	0.0058137	0.00331226	0.00483455	0.00525348	0.00533848	0.0051241	0.00506128
Mileewa mira	0.233172	0.223556	0.228679	0.157334	0.239065	0.259735	0.151672	0.150974	0.235323	0.257779	0.244661	0.263927	0.276863	0.144112	0.21948	0.222121		0.00395178	0.00424154	0.00414707	0.00537833	0.005932	0.00497607	0.00539686	0.00494047	0.00473449	0.00578144	0.00603271
Mileewa nii	0.220644	0.17856	0.100948	0.216316	0.187543	0.255345	0.206115	0.207454	0.202728	0.250658	0.233471	0.255081	0.271518	0.211366	0.188773	0.0184817	0.223474		0.00370451	0.00403985	0.00468285	0.0062374	0.00341504	0.00474441	0.00532557	0.00549141	0.0052455	0.00519776
Mileewa polymorpha	0.232191	0.219147	0.226895	0.154414	0.235787	0.254384	0.144091	0.145108	0.235744	0.25585	0.239219	0.259865	0.275039	0.135885	0.221555	0.21962	0.151777	0.223497		0.00486581	0.0057357	0.00479422	0.0036999	0.00535864	0.00537891	0.00510683	0.00634777	0.00464466
Mileewa ponta	0.217929	0.20924	0.217954	0.148417	0.228392	0.247589	0.14105	0.14239	0.22623	0.251228	0.229101	0.251493	0.270845	0.14076	0.211499	0.212686	0.160758	0.214587	0.158333		0.00535435	0.00579504	0.00421217	0.00499502	0.00431457	0.00505709	0.00544333	0.00499258
Mileewa rufivena	0.213167	0.204847	0.214373	0.21106	0.222813	0.257174	0.211645	0.209202	0.22276	0.251192	0.21787	0.251066	0.271367	0.207887	0.206209	0.210752	0.226599	0.214485	0.214071	0.211604		0.00465386	0.00456641	0.0010746	0.00559118	0.00500598	0.0058724	0.00586355
Mileewa sharpa	0.320547	0.30638	0.309909	0.302317	0.316475	0.302792	0.294525	0.294	0.312995	0.295512	0.327393	0.29989	0.309624	0.300043	0.303592	0.302575	0.310003	0.305364	0.30493	0.29986	0.303819		0.00530148	0.00472236	0.00672725	0.0063949	0.00611899	0.00495785
Mileewa decemspina	0.223039	0.216369	0.22331	0.148766	0.23549	0.252159	0.140889	0.142562	0.227914	0.253356	0.235776	0.257105	0.28257	0.139668	0.21532	0.217536	0.161006	0.219662	0.154657	0.153704	0.215568	0.303085		0.00475448	0.0044654	0.00433408	0.0066578	0.00507244
Mileewa ussurica	0.211675	0.201812	0.213025	0.210441	0.221558	0.254842	0.209564	0.208104	0.221879	0.249257	0.216944	0.248489	0.268849	0.20642	0.203389	0.207931	0.22321	0.21203	0.212452	0.209513	0.012056	0.302293	0.213721		0.00576668	0.00504129	0.00588431	0.00616073
Mileewa zhangi	0.262601	0.264514	0.261718	0.256139	0.266619	0.134601	0.252651	0.253799	0.264316	0.204247	0.272507	0.211528	0.234321	0.255236	0.254764	0.258195	0.266608	0.260978	0.260768	0.253387	0.259684	0.307155	0.260076	0.255016		0.00532558	0.00525201	0.00549914
Processina sexmaculata	0.223275	0.219466	0.225828	0.226973	0.232028	0.253848	0.217936	0.217812	0.227249	0.249028	0.232588	0.250953	0.268781	0.214931	0.214379	0.218652	0.234532	0.220403	0.225248	0.217864	0.215254	0.311205	0.221547	0.213636	0.255623		0.00584065	0.00641943
Ujna liangae	0.299091	0.281096	0.287964	0.276482	0.293762	0.251337	0.271234	0.272666	0.288048	0.249351	0.299936	0.255898	0.264747	0.275046	0.280782	0.279991	0.282657	0.279823	0.27658	0.269984	0.280405	0.315259	0.272701	0.27841	0.259466	0.29397		0.00523472
Ujna puerana	0.274277	0.278648	0.285055	0.275845	0.288408	0.24833	0.267217	0.26735	0.283949	0.251168	0.292551	0.255086	0.259655	0.274652	0.273095	0.282086	0.281955	0.282305	0.27926	0.272491	0.278106	0.327123	0.277618	0.276887	0.254964	0.28267	0.241656

[truncated: 1 more sheets: Table S11]
